# Supplementary material for: Imidazolium trans-di­aqua­dioxalato­chromate(III) dihydrate
Source: Acta Crystallogr Sect E Struct Rep Online. 2013 Nov 16;69(Pt 12):m667–8. doi: 10.1107/S160053681303078X (PMC3885000; doi:10.1107/S160053681303078X)
Supplement: Supplementary file 1 [file e-69-0m667-sup1.cif]

##############################################################################
#                                                                            #
# This CIF contains the data in a paper accepted for publication in          #
# Acta Crystallographica Section E. It conforms to the requirements of       #
# Notes for Authors for Acta Crystallographica Section E, and has been       #
# peer reviewed under the auspices of the IUCr Commission on Journals.       #
#                                                                            #
# Full details of the Crystallographic Information File format               #
# are given in the paper "The Crystallographic Information File (CIF):       #
# a New Standard Archive File for Crystallography" by S. R. Hall, F. H.      #
# Allen and I. D. Brown [Acta Cryst. (1991), A47, 655-685].                  #
#                                                                            #
# The current version of the core CIF dictionary is obtainable from          #
# ftp://ftp.iucr.org/pub/cif_core.dic.                                       #
#                                                                            #
# Software is freely available for graphical display of the structure(s)     #
# in this CIF. For information consult the CIF software page                 #
# http://www.iucr.org/resources/cif/software.                                #
#                                                                            #
# This file may be used for bona fide research purposes within the           #
# scientific community so long as proper attribution is given to the journal # 
# article from which it was obtained.                                        #
#                                                                            #
##############################################################################
data_I
_audit_creation_method     SHELXL-97
_journal_date_recd_electronic     2013-11-03
_journal_date_accepted     2013-11-08
_journal_name_full     'Acta Crystallographica, Section E'
_journal_year     2013
_journal_volume     69
_journal_issue     12
_journal_page_first     m667
_journal_page_last     m668
_journal_paper_category     QM
_journal_paper_doi     10.1107/S160053681303078X
_journal_coeditor_code     HB7157
_database_code_depnum_ccdc_archive     'CCDC 802679'
_chemical_name_systematic
;
Imidazolium <i>trans</i>-diaquadioxalatochromate(III) dihydrate
;
_chemical_name_common     ?
_chemical_formula_moiety     'C3 H5 N2 +, C4 H4 Cr O10 -, 2(H2 O)'
_chemical_formula_sum     'C7 H13 Cr N2 O12'
_chemical_formula_iupac     '(C3 H5 N2) [Cr (C2 O4)2 (H2 O)2], 2H2 O'
_chemical_formula_weight     369.19
_chemical_melting_point     ?
_symmetry_cell_setting     monoclinic
_symmetry_space_group_name_H-M     'C 2/c'
_symmetry_space_group_name_Hall     '-C 2yc'
loop_
    _symmetry_equiv_pos_as_xyz
    'x, y, z'
    '-x, y, -z+1/2'
    'x+1/2, y+1/2, z'
    '-x+1/2, y+1/2, -z+1/2'
    '-x, -y, -z'
    'x, -y, z-1/2'
    '-x+1/2, -y+1/2, -z'
    'x+1/2, -y+1/2, z-1/2'
_cell_length_a     10.8360(10)
_cell_length_b     7.5409(7)
_cell_length_c     16.349(3)
_cell_angle_alpha     90.00
_cell_angle_beta     93.520(10)
_cell_angle_gamma     90.00
_cell_volume     1333.4(3)
_cell_formula_units_Z     4
_cell_measurement_reflns_used     25
_cell_measurement_theta_min     10
_cell_measurement_theta_max     15
_cell_measurement_temperature     298(2)
_exptl_crystal_description     prism
_exptl_crystal_colour     violet
_exptl_crystal_size_max     0.6
_exptl_crystal_size_mid     0.4
_exptl_crystal_size_min     0.3
_exptl_crystal_density_diffrn     1.839
_exptl_crystal_density_meas     ?
_exptl_crystal_density_method     'not measured'
_exptl_crystal_F_000     756
_exptl_absorpt_coefficient_mu     0.929
_exptl_absorpt_correction_type     psi-scan
_exptl_absorpt_process_details     '(North <i>et al.</i>, 1968)'
_exptl_absorpt_correction_T_min     0.647
_exptl_absorpt_correction_T_max     0.757
_diffrn_ambient_temperature     298(2)
_diffrn_radiation_type     MoK\a
_diffrn_radiation_wavelength     0.71073
_diffrn_radiation_source     'fine-focus sealed tube'
_diffrn_radiation_monochromator     graphite
_diffrn_measurement_device_type     'Enraf--Nonius CAD-4'
_diffrn_measurement_method     '\w/2\q'
_diffrn_detector_area_resol_mean     ?
_diffrn_reflns_number     1848
_diffrn_reflns_av_R_equivalents     0.0109
_diffrn_reflns_av_sigmaI/netI     0.0114
_diffrn_reflns_theta_min     2.50
_diffrn_reflns_theta_max     26.97
_diffrn_reflns_theta_full     26.97
_diffrn_measured_fraction_theta_max     1.000
_diffrn_measured_fraction_theta_full     1.000
_diffrn_reflns_limit_h_min     -13
_diffrn_reflns_limit_h_max     13
_diffrn_reflns_limit_k_min     -1
_diffrn_reflns_limit_k_max     9
_diffrn_reflns_limit_l_min     -20
_diffrn_reflns_limit_l_max     1
_diffrn_standards_number     2
_diffrn_standards_interval_count     ?
_diffrn_standards_interval_time     120
_diffrn_standards_decay_%     2.2
loop_
    _diffrn_standard_refln_index_h
    _diffrn_standard_refln_index_k
    _diffrn_standard_refln_index_l
    1 1 -11
    4 0 -10
_refine_special_details
;
Refinement of <i>F</i>^2^ against ALL reflections. The weighted <i>R</i>-factor
<i>wR</i> and goodness of fit <i>S</i> are based on <i>F</i>^2^, conventional
<i>R</i>-factors <i>R</i> are based on <i>F</i>, with <i>F</i> set to zero for
negative <i>F</i>^2^. The threshold expression of <i>F</i>^2^ >
\s(<i>F</i>^2^) is used only for calculating <i>R</i>-factors(gt) <i>etc</i>.
and is not relevant to the choice of reflections for refinement.
<i>R</i>-factors based on <i>F</i>^2^ are statistically about twice as large
as those based on <i>F</i>, and <i>R</i>- factors based on ALL data will be
even larger.
;
_reflns_number_total     1452
_reflns_number_gt     1369
_reflns_threshold_expression     I>2\s(I)
_refine_ls_structure_factor_coef     Fsqd
_refine_ls_matrix_type     full
_refine_ls_R_factor_all     0.0311
_refine_ls_R_factor_gt     0.0294
_refine_ls_wR_factor_gt     0.0845
_refine_ls_wR_factor_ref     0.0857
_refine_ls_goodness_of_fit_ref     1.116
_refine_ls_restrained_S_all     1.116
_refine_ls_number_reflns     1452
_refine_ls_number_parameters     124
_refine_ls_number_restraints     0
_refine_ls_hydrogen_treatment     mixed
_refine_ls_weighting_scheme     calc
_refine_ls_weighting_details
         'calc w=1/[\s^2^(Fo^2^)+(0.0456P)^2^+1.7165P] where P=(Fo^2^+2Fc^2^)/3'
_atom_sites_solution_hydrogens     geom
_atom_sites_solution_primary     direct
_atom_sites_solution_secondary     difmap
_refine_ls_shift/su_max     0.000
_refine_ls_shift/su_mean     0.000
_refine_diff_density_max     0.546
_refine_diff_density_min     -0.385
_refine_ls_extinction_method     none
_refine_ls_extinction_coef     ?
loop_
    _atom_type_symbol
    _atom_type_description
    _atom_type_scat_dispersion_real
    _atom_type_scat_dispersion_imag
    _atom_type_scat_source
    'C' 'C' 0.0033 0.0016
                         'International Tables Vol C Tables 4.2.6.8 and 6.1.1.4'
    'H' 'H' 0.0000 0.0000
                         'International Tables Vol C Tables 4.2.6.8 and 6.1.1.4'
    'Cr' 'Cr' 0.3209 0.6236
                         'International Tables Vol C Tables 4.2.6.8 and 6.1.1.4'
    'N' 'N' 0.0061 0.0033
                         'International Tables Vol C Tables 4.2.6.8 and 6.1.1.4'
    'O' 'O' 0.0106 0.0060
                         'International Tables Vol C Tables 4.2.6.8 and 6.1.1.4'
_computing_data_collection
                'CAD-4 EXPRESS (Duisenberg, 1992; Mac\'i\<cek & Yordanov, 1992)'
_computing_cell_refinement
                'CAD-4 EXPRESS (Duisenberg, 1992; Mac\'i\<cek & Yordanov, 1992)'
_computing_data_reduction     'XCAD4 (Harms & Wocadlo, 1995)'
_computing_structure_solution     'SHELXS97 (Sheldrick, 2008)'
_computing_structure_refinement     'SHELXL97 (Sheldrick, 2008)'
_computing_molecular_graphics     'DIAMOND (Brandenburg & Putz, 1999)'
_computing_publication_material     'WinGX (Farrugia, 2012)'
loop_
    _atom_site_type_symbol
    _atom_site_label
    _atom_site_fract_x
    _atom_site_fract_y
    _atom_site_fract_z
    _atom_site_U_iso_or_equiv
    _atom_site_adp_type
    _atom_site_calc_flag
    _atom_site_refinement_flags
    _atom_site_occupancy
    _atom_site_symmetry_multiplicity
    _atom_site_disorder_assembly
    _atom_site_disorder_group
    Cr Cr 0.7500 0.2500 0.5000 0.02258(15) Uani d S 1 2 . .
    O O2 0.70111(13) 0.12749(18) 0.39687(8) 0.0324(3) Uani d . 1 1 . .
    O O3 0.83676(12) 0.02646(17) 0.52566(8) 0.0276(3) Uani d . 1 1 . .
    O O4 0.73747(15) -0.12361(19) 0.33002(9) 0.0387(4) Uani d . 1 1 . .
    O O6 0.86780(17) 0.5293(2) 0.31972(10) 0.0402(4) Uani d . 1 1 . .
    C C1 0.83297(15) -0.0860(2) 0.46642(11) 0.0242(4) Uani d . 1 1 . .
    O O1 0.59861(14) 0.1644(2) 0.54913(11) 0.0424(4) Uani d . 1 1 . .
    O O5 0.88681(13) -0.22844(18) 0.46604(9) 0.0334(3) Uani d . 1 1 . .
    C C2 0.75010(16) -0.0264(2) 0.38993(11) 0.0264(4) Uani d . 1 1 . .
    C C3 0.9690(2) 0.1333(3) 0.71415(13) 0.0372(5) Uani d . 1 1 . .
    H H7 0.9425 0.2337 0.6851 0.045 Uiso calc R 1 1 . .
    N N1 0.95088(19) -0.0291(4) 0.69055(13) 0.0575(6) Uani d . 1 1 . .
    C C4 1.0000 -0.1396(5) 0.7500 0.0518(9) Uani d S 1 2 . .
    H H1 0.832(3) 0.618(4) 0.3298(18) 0.051(8) Uiso d . 1 1 . .
    H H2 0.535(3) 0.199(4) 0.5285(19) 0.055(8) Uiso d . 1 1 . .
    H H3 0.606(3) 0.101(4) 0.592(2) 0.056(8) Uiso d . 1 1 . .
    H H4 0.837(3) 0.493(5) 0.283(2) 0.072(12) Uiso d . 1 1 . .
    H H5 0.910(4) -0.078(5) 0.636(2) 0.085(11) Uiso d . 1 1 . .
    H H6 1.0000 -0.257(7) 0.7500 0.087(18) Uiso d S 1 2 . .
loop_
    _atom_site_aniso_label
    _atom_site_aniso_U_11
    _atom_site_aniso_U_22
    _atom_site_aniso_U_33
    _atom_site_aniso_U_12
    _atom_site_aniso_U_13
    _atom_site_aniso_U_23
    Cr 0.0263(2) 0.0204(2) 0.0200(2) 0.00213(14) -0.00693(15) 0.00055(13)
    O2 0.0411(7) 0.0286(7) 0.0257(6) 0.0078(6) -0.0137(5) -0.0039(5)
    O3 0.0326(7) 0.0246(6) 0.0242(6) 0.0035(5) -0.0095(5) 0.0005(5)
    O4 0.0485(8) 0.0352(8) 0.0306(7) 0.0058(6) -0.0109(6) -0.0097(6)
    O6 0.0554(10) 0.0333(8) 0.0311(8) 0.0038(7) -0.0030(7) -0.0006(6)
    C1 0.0222(8) 0.0235(8) 0.0262(8) -0.0013(6) -0.0029(6) 0.0014(7)
    O1 0.0296(8) 0.0528(10) 0.0441(9) 0.0015(7) -0.0030(7) 0.0219(8)
    O5 0.0326(7) 0.0260(7) 0.0408(8) 0.0062(5) -0.0053(6) -0.0010(6)
    C2 0.0277(8) 0.0267(9) 0.0242(8) -0.0009(7) -0.0045(7) -0.0010(7)
    C3 0.0401(11) 0.0382(11) 0.0335(10) 0.0124(9) 0.0040(8) 0.0118(9)
    N1 0.0402(10) 0.0946(19) 0.0362(10) 0.0027(11) -0.0099(8) -0.0193(11)
    C4 0.0457(18) 0.0294(16) 0.080(3) 0.000 0.0024(17) 0.000
_geom_special_details
;
All e.s.d.'s (except the e.s.d. in the dihedral angle between two l.s. planes)
are estimated using the full covariance matrix. The cell e.s.d.'s are taken
into account individually in the estimation of e.s.d.'s in distances, angles
and torsion angles; correlations between e.s.d.'s in cell parameters are only
used when they are defined by crystal symmetry. An approximate (isotropic)
treatment of cell e.s.d.'s is used for estimating e.s.d.'s involving l.s.
planes.
;
loop_
    _geom_bond_atom_site_label_1
    _geom_bond_atom_site_label_2
    _geom_bond_site_symmetry_2
    _geom_bond_distance
    _geom_bond_publ_flag
    Cr O3 7_656 1.9630(10)
                         n
    Cr O3 . 1.9630(10)
                     y
    Cr O2 . 1.9670(10)
                     y
    Cr O2 7_656 1.9670(10)
                         n
    Cr O1 7_656 1.979(2) n
    Cr O1 . 1.979(2) y
    O2 C2 . 1.284(2) n
    O3 C1 . 1.286(2) n
    O4 C2 . 1.224(2) n
    O6 H1 . 0.80(3) n
    O6 H4 . 0.73(4) n
    C1 O5 . 1.223(2) n
    C1 C2 . 1.560(2) n
    O1 H2 . 0.79(4) n
    O1 H3 . 0.85(3) n
    C3 N1 . 1.295(3) n
    C3 C3 2_756 1.315(4) n
    C3 H7 . 0.9300 n
    N1 C4 . 1.363(3) n
    N1 H5 . 1.04(4) n
    C4 N1 2_756 1.363(3) n
    C4 H6 . 0.89(5) n
loop_
    _geom_angle_atom_site_label_1
    _geom_angle_atom_site_label_2
    _geom_angle_atom_site_label_3
    _geom_angle_site_symmetry_1
    _geom_angle_site_symmetry_3
    _geom_angle
    _geom_angle_publ_flag
    O3 Cr O3 7_656 . 180.0 ?
    O3 Cr O2 7_656 . 96.89(5) ?
    O3 Cr O2 . . 83.11(5) ?
    O3 Cr O2 7_656 7_656 83.11(5) ?
    O3 Cr O2 . 7_656 96.89(5) ?
    O2 Cr O2 . 7_656 180.0 ?
    O3 Cr O1 7_656 7_656 91.78(7) ?
    O3 Cr O1 . 7_656 88.22(7) ?
    O2 Cr O1 . 7_656 89.52(7) ?
    O2 Cr O1 7_656 7_656 90.48(7) ?
    O3 Cr O1 7_656 . 88.22(7) ?
    O3 Cr O1 . . 91.78(7) ?
    O2 Cr O1 . . 90.48(7) ?
    O2 Cr O1 7_656 . 89.52(7) ?
    O1 Cr O1 7_656 . 180.0 ?
    C2 O2 Cr . . 114.16(11) ?
    C1 O3 Cr . . 114.36(11) ?
    H1 O6 H4 . . 107(3) ?
    O5 C1 O3 . . 126.15(16) ?
    O5 C1 C2 . . 120.02(16) ?
    O3 C1 C2 . . 113.83(14) ?
    Cr O1 H2 . . 116(2) ?
    Cr O1 H3 . . 119(2) ?
    H2 O1 H3 . . 125(3) ?
    O4 C2 O2 . . 125.83(17) ?
    O4 C2 C1 . . 119.95(16) ?
    O2 C2 C1 . . 114.21(15) ?
    N1 C3 C3 . 2_756 108.99(13) ?
    N1 C3 H7 . . 125.5 ?
    C3 C3 H7 2_756 . 125.5 ?
    C3 N1 C4 . . 108.7(2) ?
    C3 N1 H5 . . 130(2) ?
    C4 N1 H5 . . 122(2) ?
    N1 C4 N1 2_756 . 104.7(3) ?
    N1 C4 H6 2_756 . 127.67(16) ?
    N1 C4 H6 . . 127.67(15) ?
loop_
    _geom_hbond_atom_site_label_D
    _geom_hbond_atom_site_label_H
    _geom_hbond_atom_site_label_A
    _geom_hbond_site_symmetry_A
    _geom_hbond_distance_DH
    _geom_hbond_distance_HA
    _geom_hbond_distance_DA
    _geom_hbond_angle_DHA
    _geom_hbond_publ_flag
    O6 H1 O4 1_565 0.80(3) 2.20(3) 2.984(2) 168(3) yes
    O6 H4 O4 4_655 0.72(3) 2.16(3) 2.878(2) 174(4) yes
    O1 H2 O5 3_455 0.79(3) 1.93(3) 2.717(2) 173(3) yes
    O1 H3 O6 7_656 0.85(3) 1.75(3) 2.601(2) 176(3) yes
    N1 H5 O3 . 1.04(4) 2.07(3) 2.926(2) 137(2) yes
    C3 H7 O2 7_656 0.93 2.25 3.088(3) 150 yes
data_global
_publ_contact_author_name     'Miss. Ichraf Ch\'erif'
_publ_contact_author_address
;
Laboratoire de Mat\'eriaux et Cristallochimie
Facult\'e des Sciences, Universit\'e de Tunis El Manar,
2092 El Manar Tunis, Tunisia
;
_publ_contact_author_email     'cherif.ichraf@yahoo.fr'
_publ_contact_author_fax     '216(1) 88 34 24'
_publ_contact_author_phone     '216(1) 88 22 00'
_publ_section_title
;
Imidazolium <i>trans</i>-diaquadioxalatochromate(III) dihydrate
;
loop_
    _publ_author_name
    _publ_author_address
    'Ch\'erif, Ichraf'
;
Laboratoire de Mat\'eriaux et Cristallochimie
Facult\'e des Sciences de Tunis
Universit\'e de Tunis El Manar
2092 Manar II Tunis, Tunisia
;
    'Abdelhak, Jawher'
;
Laboratoire de Mat\'eriaux et Cristallochimie
Facult\'e des Sciences de Tunis
Universit\'e de Tunis El Manar
2092 Manar II Tunis, Tunisia
;
    'Zid, Mohamed Faouzi'
;
Laboratoire de Mat\'eriaux et Cristallochimie
Facult\'e des Sciences de Tunis
Universit\'e de Tunis El Manar
2092 Manar II Tunis, Tunisia
;
    'Driss, Ahmed'
;
Laboratoire de Mat\'eriaux et Cristallochimie
Facult\'e des Sciences de Tunis
Universit\'e de Tunis El Manar
2092 Manar II Tunis, Tunisia
;
_iucr_refine_instructions_details
;
TITL chif3 in C 2/c
CELL  0.71073  10.8360   7.5409  16.3490   90.000   93.520   90.000
ZERR     4.00   0.0010   0.0007   0.0030    0.000    0.010    0.000
LATT   7
SYMM  - X,   Y, 1/2 - Z
SFAC  C    H    CR   N    O
UNIT  28   52   4    8    48
MERG   2
ACTA
HTAB    2.00000
BOND
L.S.  10
WGHT    0.045600    1.716500
FVAR       1.10050
CR    3    0.750000    0.250000    0.500000    10.50000    0.02628    0.02040 =
         0.02001    0.00055   -0.00693    0.00213
O2    5    0.701112    0.127494    0.396873    11.00000    0.04106    0.02862 =
         0.02568   -0.00386   -0.01370    0.00777
O3    5    0.836756    0.026463    0.525660    11.00000    0.03258    0.02463 =
         0.02423    0.00050   -0.00951    0.00350
O4    5    0.737466   -0.123612    0.330020    11.00000    0.04853    0.03519 =
         0.03064   -0.00974   -0.01088    0.00582
O6    5    0.867804    0.529301    0.319724    11.00000    0.05539    0.03334 =
         0.03107   -0.00059   -0.00304    0.00379
C1    1    0.832967   -0.085953    0.466422    11.00000    0.02219    0.02352 =
         0.02624    0.00139   -0.00288   -0.00125
O1    5    0.598612    0.164381    0.549132    11.00000    0.02963    0.05277 =
         0.04409    0.02194   -0.00298    0.00153
O5    5    0.886814   -0.228439    0.466040    11.00000    0.03257    0.02602 =
         0.04077   -0.00104   -0.00526    0.00619
C2    1    0.750105   -0.026367    0.389929    11.00000    0.02766    0.02671 =
         0.02419   -0.00103   -0.00454   -0.00095
C3    1    0.969019    0.133296    0.714149    11.00000    0.04012    0.03819 =
         0.03352    0.01175    0.00396    0.01242
AFIX  43
H7    2    0.942494    0.233679    0.685068    11.00000   -1.20000
AFIX   0
N1    4    0.950877   -0.029116    0.690545    11.00000    0.04021    0.09456 =
         0.03616   -0.01933   -0.00995    0.00269
C4    1    1.000000   -0.139624    0.750000    10.50000    0.04570    0.02937 =
         0.08024    0.00000    0.00242    0.00000
H1    2    0.831846    0.618083    0.329784    11.00000    0.05117
H2    2    0.535240    0.198732    0.528495    11.00000    0.05518
H3    2    0.606164    0.100550    0.591693    11.00000    0.05572
H4    2    0.837237    0.493015    0.282675    11.00000    0.07229
H5    2    0.910122   -0.077505    0.635674    11.00000    0.08453
H6    2    1.000000   -0.257291    0.750000    10.50000    0.08709
HKLF 4
REM  chif3 in C 2/c
REM R1 =  0.0294 for   1369 Fo > 4sig(Fo)  and  0.0311 for all   1452 data
REM    124 parameters refined using      0 restraints
END
WGHT      0.0456      1.7165
REM Highest difference peak  0.546,  deepest hole -0.385,  1-sigma level  0.065
Q1    1   1.0000  0.1447  0.7500  10.50000  0.05    0.55
Q2    1   0.9791  0.0892  0.6991  11.00000  0.05    0.42
Q3    1   0.9500  0.0968  0.7127  11.00000  0.05    0.40
Q4    1   0.9759  0.1691  0.6997  11.00000  0.05    0.37
Q5    1   0.7841 -0.0638  0.4273  11.00000  0.05    0.29
Q6    1   0.6995 -0.1710  0.3496  11.00000  0.05    0.22
Q7    1   0.8858 -0.1497  0.4535  11.00000  0.05    0.20
Q8    1   0.6620  0.2392  0.5433  11.00000  0.05    0.20
Q9    1   0.7248  0.1593  0.4281  11.00000  0.05    0.18
Q10   1   0.7887  0.0754  0.5270  11.00000  0.05    0.17
Q11   1   0.7028  0.0486  0.4037  11.00000  0.05    0.17
Q12   1   0.8047  0.1948  0.4583  11.00000  0.05    0.17
Q13   1   0.6603  0.1629  0.5224  11.00000  0.05    0.16
Q14   1   0.7662  0.1160  0.4998  11.00000  0.05    0.16
Q15   1   0.7869  0.1407  0.4841  11.00000  0.05    0.15
Q16   1   0.8630 -0.2212  0.4973  11.00000  0.05    0.15
Q17   1   0.9608  0.5453  0.3301  11.00000  0.05    0.14
Q18   1   0.7959  0.5001  0.3413  11.00000  0.05    0.14
Q19   1   0.9577  0.5133  0.3176  11.00000  0.05    0.14
Q20   1   0.8317  0.1112  0.4974  11.00000  0.05    0.13
;
