# Supplementary material for: Imidazolium trans-di­aqua­dioxalato­chromate(III) dihydrate
Source: Acta Crystallogr Sect E Struct Rep Online. 2013 Nov 16;69(Pt 12):m667–8. doi: 10.1107/S160053681303078X (PMC3885000; doi:10.1107/S160053681303078X)
Supplement: Supplementary file 2 [file e-69-0m667-Isup2.hkl]

#
# h,k,l, Fc-squared, Fo-squared, sigma(Fo-squared) and status flag
#
data_I
_shelx_title ' chif3 in C 2/c'
_shelx_refln_list_code          4
_shelx_F_calc_maximum      270.65
_exptl_crystal_F_000       756.00
_reflns_d_resolution_high  0.7836
 
loop_
 _symmetry_equiv_pos_as_xyz
 'x, y, z'
 '-x, y, -z+1/2'
 'x+1/2, y+1/2, z'
 '-x+1/2, y+1/2, -z+1/2'
 '-x, -y, -z'
 'x, -y, z-1/2'
 '-x+1/2, -y+1/2, -z'
 'x+1/2, -y+1/2, z-1/2'
 
_cell_length_a    10.8360
_cell_length_b     7.5409
_cell_length_c    16.3490
_cell_angle_alpha  90.000
_cell_angle_beta   93.520
_cell_angle_gamma  90.000
 
_shelx_F_squared_multiplier     1.000
 
loop_
 _refln_index_h
 _refln_index_k
 _refln_index_l
 _refln_F_squared_calc
 _refln_F_squared_meas
 _refln_F_squared_sigma
 _refln_observed_status
   2   0   0    21596.23    23011.53    165.87 o
   4   0   0     1386.69     1402.22      7.53 o
   6   0   0     3832.29     3625.84     15.08 o
   8   0   0     4312.56     4336.28     45.79 o
  10   0   0     1426.97     1362.01     13.00 o
  12   0   0      820.14      802.07     19.04 o
   1   1   0     3133.68     2878.47     10.53 o
   3   1   0     3401.43     3387.32      7.58 o
   5   1   0     1080.14     1178.89      5.65 o
   7   1   0      503.01      545.18      5.49 o
   9   1   0     2216.54     2172.14     10.85 o
  11   1   0       10.25        9.64      1.15 o
  13   1   0       13.52       17.29      1.64 o
   0   2   0      398.03      378.02      4.74 o
   2   2   0      150.12       98.53      6.33 o
   4   2   0     3041.49     2895.05     24.74 o
   6   2   0     7342.13     7163.12     93.18 o
   8   2   0     2350.38     2410.57     26.31 o
  10   2   0      170.64      170.13      5.20 o
  12   2   0       48.70       57.85      3.32 o
   1   3   0      330.31      257.90      3.56 o
   3   3   0     2048.32     2464.93     16.20 o
   5   3   0      322.93      322.97      5.07 o
   7   3   0     1500.04     1557.17     13.17 o
   9   3   0       59.29       57.87      3.02 o
  11   3   0       22.41       22.56      6.13 o
  13   3   0       15.16       17.88      1.94 o
   0   4   0     2361.95     2005.95     15.67 o
   2   4   0     1556.76     1730.05     10.61 o
   4   4   0      139.97      209.84      4.33 o
   6   4   0     1399.19     1395.55     13.68 o
   8   4   0     1987.39     1958.51     15.47 o
  10   4   0     1540.32     1544.16     15.61 o
  12   4   0      266.64      270.15     10.01 o
   1   5   0        0.00        0.90      1.96 o
   3   5   0      185.90      229.53      4.79 o
   5   5   0       78.02       61.59      3.84 o
   7   5   0      158.85      170.01      5.00 o
   9   5   0       21.08       22.81      3.25 o
  11   5   0        0.32        6.88      6.96 o
   0   6   0      376.48      334.05      8.50 o
   2   6   0     1648.88     1619.53     29.16 o
   4   6   0      607.26      640.81      8.87 o
   6   6   0      516.66      504.49     16.05 o
   8   6   0      308.47      304.32      7.39 o
  10   6   0      363.67      383.24      8.92 o
   1   7   0       50.14       61.26      3.29 o
   3   7   0      847.69      874.57     26.88 o
   5   7   0       81.27       67.78      3.92 o
   7   7   0       69.30       77.47      4.04 o
   9   7   0       44.91       37.51      2.36 o
   0   8   0     3084.59     2974.65     30.35 o
   2   8   0     1207.77     1230.07     14.13 o
   4   8   0     1264.13     1166.60     14.15 o
   6   8   0      414.14      430.57      9.32 o
   1   9   0       71.06       63.83      3.43 o
   3   9   0        0.26        3.22      3.67 o
 -13   1   1       85.23      101.94      3.72 o
 -11   1   1      428.63      424.60      5.69 o
  -9   1   1       61.42       68.09      2.38 o
  -7   1   1      641.82      600.74      4.92 o
  -5   1   1     7045.13     6946.50     26.72 o
  -3   1   1     8391.63     8152.52    182.24 o
  -1   1   1     8325.22     8945.55     86.66 o
   1   1   1     3454.48     3001.67     12.90 o
   3   1   1     2479.28     2789.74     26.93 o
   5   1   1     4318.82     4118.66     31.03 o
   7   1   1     1151.27     1180.87      8.07 o
   9   1   1      464.50      464.67      5.18 o
  11   1   1      303.34      316.87      5.07 o
  13   1   1      569.88      567.68      7.56 o
 -12   2   1       28.54       22.34      1.75 o
 -10   2   1       22.63       18.10      1.36 o
  -8   2   1     1151.84     1140.97     10.71 o
  -6   2   1      859.13      859.53      8.00 o
  -4   2   1      930.05     1131.96     23.57 o
  -2   2   1     8144.27     7463.79     18.50 o
   0   2   1      859.81     1180.39      5.93 o
   2   2   1     3278.74     3482.95     27.30 o
   4   2   1      581.29      609.25      5.70 o
   6   2   1      793.43      784.14     17.38 o
   8   2   1       25.19       31.81      3.38 o
  10   2   1      403.94      384.42      7.47 o
  12   2   1      332.35      359.46      8.13 o
 -13   3   1      560.33      533.53     10.76 o
 -11   3   1     1580.93     1541.56     17.12 o
  -9   3   1     1970.55     1953.60     15.52 o
  -7   3   1     1766.41     1707.81     13.20 o
  -5   3   1     3584.90     3417.75     15.62 o
  -3   3   1     4381.13     4644.48     53.39 o
  -1   3   1     2901.24     2133.45     13.60 o
   1   3   1     4404.75     4090.76     22.17 o
   3   3   1    13688.15    13503.05    111.51 o
   5   3   1     6323.76     6120.05     20.96 o
   7   3   1      630.29      648.82     12.06 o
   9   3   1     1157.10     1166.74     38.27 o
  11   3   1     1462.37     1421.61     15.80 o
  13   3   1      307.62      319.91      8.46 o
 -12   4   1      123.69      118.97      5.77 o
 -10   4   1       17.58       23.01      1.68 o
  -8   4   1      203.66      191.26      5.44 o
  -6   4   1      335.34      365.81      6.19 o
  -4   4   1      962.10      997.98      8.85 o
  -2   4   1      326.33      300.35      4.55 o
   0   4   1      668.60      620.21      6.29 o
   2   4   1     4265.51     4514.14     36.97 o
   4   4   1      179.85      141.68      3.66 o
   6   4   1      512.11      534.50      7.45 o
   8   4   1      173.64      177.82      5.29 o
  10   4   1      104.29      101.13      5.10 o
  12   4   1       10.98       10.73      3.54 o
 -11   5   1      738.98      750.39     12.18 o
  -9   5   1     1262.37     1308.92     16.53 o
  -7   5   1        2.71        3.98      2.04 o
  -5   5   1      337.92      310.87      5.92 o
  -3   5   1     7265.34     7149.21     27.90 o
  -1   5   1      465.57      315.26      6.25 o
   1   5   1       91.53      101.53      3.22 o
   3   5   1     2271.11     2060.82     13.62 o
   5   5   1     2245.43     2105.54     14.81 o
   7   5   1      527.07      555.30      8.65 o
   9   5   1      301.15      294.16      8.05 o
  11   5   1      961.78      939.14     17.37 o
 -10   6   1        0.29        0.64      4.12 o
  -8   6   1       25.65       28.76      1.76 o
  -6   6   1       81.34       75.67      4.88 o
  -4   6   1      502.91      471.01     14.49 o
  -2   6   1       21.24       10.14      2.06 o
   0   6   1      184.62      186.67      5.63 o
   2   6   1      399.02      442.78     12.86 o
   4   6   1      673.83      620.01     11.43 o
   6   6   1        3.67       11.22      1.92 o
   8   6   1      191.75      174.04      5.82 o
  10   6   1      371.96      345.04      8.79 o
  -9   7   1      187.21      183.45      6.64 o
  -7   7   1      901.03      920.16     13.67 o
  -5   7   1     2020.02     1940.10     31.96 o
  -3   7   1     1286.86     1312.28     17.63 o
  -1   7   1      487.33      490.50      8.00 o
   1   7   1      319.00      340.07      8.31 o
   3   7   1     2404.65     2361.89     23.94 o
   5   7   1     1571.56     1593.46     15.50 o
   7   7   1      245.53      242.92      6.85 o
   9   7   1      511.89      495.84     10.35 o
  -6   8   1      103.79      108.58      5.55 o
  -4   8   1       25.67       24.45      3.65 o
  -2   8   1      317.32      316.68      7.29 o
   0   8   1       44.18       44.49      2.75 o
   2   8   1      639.97      588.22      9.95 o
   4   8   1      513.13      516.86      9.60 o
   6   8   1       11.15       17.35      3.45 o
  -3   9   1      561.15      583.33     10.76 o
  -1   9   1     1013.33     1029.54     19.38 o
   1   9   1      467.22      510.36      9.99 o
   3   9   1      165.87      170.86      6.20 o
 -12   0   2     1786.18     1729.90     24.19 o
 -10   0   2      138.70      139.79      6.71 o
  -8   0   2      775.58      714.06     11.68 o
  -6   0   2    19199.98    19274.12     49.49 o
  -4   0   2      644.00      743.20      7.93 o
  -2   0   2    17441.30    18298.46    110.57 o
   0   0   2    19187.29    17819.78     82.11 o
   2   0   2    40201.89    40934.26    169.59 o
   4   0   2     5909.19     7856.57     25.87 o
   6   0   2     2281.09     2399.24     17.63 o
   8   0   2     1255.97     1234.99     15.36 o
  10   0   2       97.51      107.16      5.94 o
  12   0   2      944.70      936.02     17.82 o
 -13   1   2      298.91      288.98      8.03 o
 -11   1   2       26.10       24.15      3.17 o
  -9   1   2      334.05      327.87      6.33 o
  -7   1   2      269.06      247.47      4.79 o
  -5   1   2     2268.52     2372.61     11.45 o
  -3   1   2    73252.41    68642.18    918.28 o
  -1   1   2      654.07      792.62      4.14 o
   1   1   2     3565.47     3848.29     64.65 o
   3   1   2       73.14       75.31      9.40 o
   5   1   2      915.90      925.78      7.72 o
   7   1   2     2840.28     2809.83     15.06 o
   9   1   2      160.78      175.52      5.23 o
  11   1   2       81.98       67.44      3.63 o
  13   1   2       11.96        7.56      3.41 o
 -12   2   2       23.26       25.56      2.51 o
 -10   2   2      314.07      331.11      9.80 o
  -8   2   2     2658.27     2541.63     22.38 o
  -6   2   2     6918.97     7002.19     31.73 o
  -4   2   2     2398.41     2038.76     14.52 o
  -2   2   2      131.25       90.66      2.84 o
   0   2   2    16429.04    16106.00    121.96 o
   2   2   2     1696.95     1702.26     11.46 o
   4   2   2        7.44       31.79      2.52 o
   6   2   2    10666.08    10441.62     39.40 o
   8   2   2     3669.60     3638.30     27.17 o
  10   2   2      147.56      140.73      6.91 o
  12   2   2       10.13       11.77      2.20 o
 -13   3   2      195.73      206.96     10.48 o
 -11   3   2       19.01       26.04      2.68 o
  -9   3   2        4.01        8.16      3.38 o
  -7   3   2       12.35       13.55      1.69 o
  -5   3   2      530.42      654.33      9.75 o
  -3   3   2      495.41      435.34      7.21 o
  -1   3   2      149.51      163.74      4.10 o
   1   3   2    12471.95    14908.05    144.68 o
   3   3   2     1724.22     1776.03     14.34 o
   5   3   2       82.76       63.60      3.79 o
   7   3   2     1304.74     1335.86     16.12 o
   9   3   2        1.59       -0.92      3.53 o
  11   3   2      163.30      156.53      8.41 o
 -12   4   2      343.53      338.74     11.86 o
 -10   4   2      103.83      113.94      7.20 o
  -8   4   2     1089.34     1123.89     16.65 o
  -6   4   2      598.46      531.74     10.30 o
  -4   4   2     1642.40     1553.75     15.57 o
  -2   4   2     1124.50      871.07     10.85 o
   0   4   2     8195.48     8234.47     32.11 o
   2   4   2     6664.09     6242.86     28.93 o
   4   4   2     8091.17     8257.84     36.29 o
   6   4   2     1968.82     2018.68     20.10 o
   8   4   2     3611.97     3576.95     29.96 o
  10   4   2     1740.30     1683.60     23.12 o
  12   4   2      325.67      340.38     12.34 o
 -11   5   2        0.55       -0.97      4.72 o
  -9   5   2       62.45       65.65      4.85 o
  -7   5   2        0.08       -2.99      2.99 o
  -5   5   2       18.41       22.29      1.68 o
  -3   5   2       51.92       49.01      3.89 o
  -1   5   2      245.01      220.73      6.42 o
   1   5   2     2221.90     2521.78     20.58 o
   3   5   2      216.31      182.67      6.32 o
   5   5   2      197.29      194.68      7.04 o
   7   5   2      378.31      397.87     10.63 o
   9   5   2        3.95        2.23      4.06 o
  11   5   2        0.01       -1.35      4.53 o
 -10   6   2      339.97      340.37     12.03 o
  -8   6   2      979.18      976.37     17.92 o
  -6   6   2      102.93      103.87      6.05 o
  -4   6   2      485.12      474.12     11.08 o
  -2   6   2      985.02     1000.25     14.88 o
   0   6   2     2494.83     2435.49     22.52 o
   2   6   2     1136.23     1210.50     16.41 o
   4   6   2     1404.25     1295.02     17.64 o
   6   6   2      517.97      522.97     12.38 o
   8   6   2      548.26      555.82     14.00 o
  10   6   2      375.10      371.29     12.91 o
  -9   7   2       34.37       32.05      2.87 o
  -7   7   2       70.76       64.60      4.88 o
  -5   7   2      205.99      211.90      8.70 o
  -3   7   2      617.85      624.25     13.38 o
  -1   7   2      153.77      159.18      6.98 o
   1   7   2      792.08      749.19     14.23 o
   3   7   2      356.59      357.04     10.59 o
   5   7   2       82.37       81.57      5.38 o
   7   7   2        0.42        1.82      4.39 o
   9   7   2        7.70       13.66      2.38 o
  -6   8   2      967.00      950.56     18.98 o
  -4   8   2      417.00      439.15     12.67 o
  -2   8   2     1330.24     1288.05     20.33 o
   0   8   2      328.58      353.34     10.99 o
   2   8   2      464.10      445.92     12.42 o
   4   8   2       36.09       47.59      3.64 o
   6   8   2       81.18       80.08      5.97 o
  -3   9   2       34.31       30.06      2.82 o
  -1   9   2      288.54      291.43     11.52 o
   1   9   2       22.46       10.44      5.01 o
   3   9   2        7.15        9.31      2.30 o
 -13   1   3      276.83      275.34     11.51 o
 -11   1   3     1035.14     1033.93     19.30 o
  -9   1   3     1291.79     1303.65     26.11 o
  -7   1   3     3145.52     3267.55     16.36 o
  -5   1   3    13286.18    12874.51     26.99 o
  -3   1   3    20289.86    22875.56    215.60 o
  -1   1   3    10370.72    10587.20    169.86 o
   1   1   3     9648.89    10594.24     81.92 o
   3   1   3     3983.95     3864.87     18.41 o
   5   1   3     2551.27     2538.52     16.59 o
   7   1   3     3959.87     4063.25     83.90 o
   9   1   3     1176.85     1158.06     27.06 o
  11   1   3     1242.47     1222.78     24.58 o
  13   1   3      393.36      419.30     12.14 o
 -12   2   3      144.81      128.24      7.21 o
 -10   2   3       95.59       89.02      5.94 o
  -8   2   3      532.31      538.79     10.87 o
  -6   2   3        2.49       21.52      1.85 o
  -4   2   3     2410.76     2875.24     17.56 o
  -2   2   3      659.90      753.79      7.77 o
   0   2   3      897.73      725.82      7.18 o
   2   2   3     6159.35     6458.44     23.05 o
   4   2   3     1199.00     1179.88     11.72 o
   6   2   3      454.33      428.72      8.55 o
   8   2   3      121.74      135.23      6.07 o
  10   2   3       44.10       43.14      3.69 o
  12   2   3      336.64      331.79     11.39 o
 -13   3   3      118.52      136.03      8.50 o
 -11   3   3      706.63      708.36     15.53 o
  -9   3   3      711.81      689.63     13.60 o
  -7   3   3        7.86       16.19      1.39 o
  -5   3   3       35.72       27.10      2.38 o
  -3   3   3     2963.36     2459.63     16.90 o
  -1   3   3       63.07       41.71      2.39 o
   1   3   3       42.76       20.82      1.72 o
   3   3   3     9570.33     9828.68     34.27 o
   5   3   3     6697.12     7163.99     33.21 o
   7   3   3      137.33      141.64      5.70 o
   9   3   3       10.56        9.61      3.58 o
  11   3   3      266.68      297.00     10.57 o
 -12   4   3       51.44       48.22      3.23 o
 -10   4   3      203.06      208.97      8.86 o
  -8   4   3      113.06      108.63      5.97 o
  -6   4   3      369.59      336.39      8.45 o
  -4   4   3     1120.70     1163.17     13.77 o
  -2   4   3       25.75       31.76      2.42 o
   0   4   3      120.99      165.13      4.98 o
   2   4   3     1418.64     1519.84     14.60 o
   4   4   3        3.06        6.35      2.53 o
   6   4   3      110.85      121.41      5.62 o
   8   4   3       10.39       11.60      2.01 o
  10   4   3      333.59      344.19     10.96 o
  12   4   3        2.45        4.54      4.20 o
 -11   5   3      380.09      417.78     12.82 o
  -9   5   3      715.08      685.81     15.17 o
  -7   5   3        8.62       12.63      1.68 o
  -5   5   3       79.29      124.71      5.57 o
  -3   5   3     1760.15     1634.27     17.38 o
  -1   5   3     5144.67     5193.06     29.86 o
   1   5   3      818.43      700.73     11.16 o
   3   5   3     1524.26     1450.18     16.60 o
   5   5   3     2567.82     2494.52     23.61 o
   7   5   3      215.45      187.70      7.77 o
   9   5   3     1342.53     1363.81     21.33 o
  11   5   3      545.82      593.27     15.61 o
 -10   6   3       60.61       69.22      5.14 o
  -8   6   3      107.22       98.20      7.10 o
  -6   6   3      166.05      174.62      7.83 o
  -4   6   3        0.01        3.64      2.77 o
  -2   6   3      501.08      481.19     10.63 o
   0   6   3     2024.92     2079.74     21.29 o
   2   6   3      174.38      198.91      7.33 o
   4   6   3       11.83        8.79      3.95 o
   6   6   3      401.73      403.65     11.32 o
   8   6   3      142.58      116.20      7.48 o
  10   6   3        9.15        9.62      4.67 o
  -9   7   3      370.77      404.50     13.20 o
  -7   7   3      710.09      706.97     15.80 o
  -5   7   3     1547.24     1512.58     21.57 o
  -3   7   3     3392.19     3266.26     30.21 o
  -1   7   3      162.54      167.40      7.48 o
   1   7   3       10.12       13.90      1.81 o
   3   7   3     1439.03     1460.18     20.45 o
   5   7   3     2114.40     2074.74     25.56 o
   7   7   3      670.25      680.92     15.79 o
   9   7   3       30.21       29.48      3.41 o
  -6   8   3        4.23        5.85      4.43 o
  -4   8   3       13.09       12.51      4.84 o
  -2   8   3       23.16       12.42      4.66 o
   0   8   3       57.12       54.00      4.15 o
   2   8   3      197.82      186.67      8.34 o
   4   8   3      193.22      170.65      8.31 o
   6   8   3       54.85       52.25      4.14 o
  -3   9   3      582.45      622.53     15.90 o
  -1   9   3     1492.58     1519.26     24.42 o
   1   9   3     1305.53     1304.34     22.77 o
   3   9   3      328.81      331.01     12.20 o
 -12   0   4     1070.90     1099.48     19.63 o
 -10   0   4      220.05      232.83      8.35 o
  -8   0   4      306.45      294.61      7.86 o
  -6   0   4      402.93      513.64      8.63 o
  -4   0   4     8555.89     7801.53     27.25 o
  -2   0   4     6708.79     7578.42     21.91 o
   0   0   4    17569.46    18392.61    118.88 o
   2   0   4      752.81      580.82      6.39 o
   4   0   4    10922.76    11915.65     34.54 o
   6   0   4      590.97      507.29      8.73 o
   8   0   4     2981.18     2951.22     24.08 o
  10   0   4     1260.94     1279.30     18.62 o
  12   0   4      370.64      370.33     12.20 o
 -13   1   4       11.85       22.98      2.89 o
 -11   1   4       28.62       29.50      1.76 o
  -9   1   4        5.50        7.62      2.18 o
  -7   1   4     1382.33     1433.07     30.48 o
  -5   1   4     1875.10     2049.90     18.09 o
  -3   1   4      130.84      144.79      4.64 o
  -1   1   4    10091.19    10875.13    135.31 o
   1   1   4      770.61     1069.96      5.89 o
   3   1   4    10838.13    11477.66     34.53 o
   5   1   4     2102.96     2273.21     30.09 o
   7   1   4      295.42      294.15      5.35 o
   9   1   4      559.34      566.41      8.42 o
  11   1   4        6.06        6.38      2.66 o
  13   1   4      105.20      117.95      5.57 o
 -12   2   4      395.85      408.21     12.45 o
 -10   2   4      111.54       97.27      6.07 o
  -8   2   4     2816.11     2934.26     24.62 o
  -6   2   4    17982.67    18078.91     52.74 o
  -4   2   4     2764.29     2713.81     17.60 o
  -2   2   4      705.75     1029.21      9.53 o
   0   2   4    10237.34    10855.86    112.11 o
   2   2   4    20288.80    21844.59    171.26 o
   4   2   4     7711.42     7681.16     30.48 o
   6   2   4     1322.02     1356.31     14.95 o
   8   2   4     5291.94     5271.38     33.69 o
  10   2   4      928.28      941.98     16.51 o
  12   2   4       78.24       72.28      5.80 o
 -13   3   4       16.30       15.22      2.57 o
 -11   3   4        2.87        5.68      4.37 o
  -9   3   4       52.11       53.24      3.97 o
  -7   3   4      502.98      485.36     10.17 o
  -5   3   4        2.69        7.03      2.57 o
  -3   3   4       17.87        6.28      0.96 o
  -1   3   4      679.08      599.30      8.02 o
   1   3   4     1848.65     2015.39     14.79 o
   3   3   4     1666.44     1705.90     14.75 o
   5   3   4     1989.08     2109.68     18.59 o
   7   3   4     2029.64     2050.09     20.83 o
   9   3   4      516.10      497.67     11.99 o
  11   3   4       31.00       30.81      2.68 o
 -12   4   4      124.77      122.29      8.27 o
 -10   4   4      196.37      201.91      8.85 o
  -8   4   4       56.54       75.47      4.92 o
  -6   4   4      605.49      613.19     11.34 o
  -4   4   4     1415.20     1262.25     14.65 o
  -2   4   4    11981.07    12655.75     42.61 o
   0   4   4     6623.13     6285.74     29.28 o
   2   4   4     4350.30     4516.69     25.70 o
   4   4   4      282.17      297.59      7.48 o
   6   4   4     1510.95     1472.31     17.79 o
   8   4   4      909.98      884.75     15.70 o
  10   4   4      216.51      208.03      9.26 o
  12   4   4       37.70       43.50      3.10 o
 -11   5   4        4.07        1.65      4.49 o
  -9   5   4      149.20      143.80      7.57 o
  -7   5   4      254.69      239.09      8.43 o
  -5   5   4       14.55       20.05      1.69 o
  -3   5   4       19.21       23.58      2.07 o
  -1   5   4       16.87        7.93      3.06 o
   1   5   4       50.28       79.22      4.36 o
   3   5   4        0.79       -0.89      2.77 o
   5   5   4     1149.57     1163.12     16.34 o
   7   5   4     1140.46     1184.49     18.05 o
   9   5   4      129.05      113.76      7.43 o
  11   5   4        0.56        8.34      4.96 o
 -10   6   4      510.70      500.05     14.58 o
  -8   6   4     1173.54     1211.89     20.16 o
  -6   6   4     1563.16     1561.51     21.22 o
  -4   6   4      168.45      142.06      6.61 o
  -2   6   4     1106.67     1062.88     15.38 o
   0   6   4     1927.49     1991.59     20.94 o
   2   6   4     3889.11     3884.34     29.76 o
   4   6   4     2383.31     2485.63     25.06 o
   6   6   4      766.15      783.02     15.36 o
   8   6   4      290.58      272.12     10.27 o
  10   6   4      408.71      420.07     13.59 o
  -9   7   4       38.68       35.59      3.40 o
  -7   7   4       22.62       27.66      2.58 o
  -5   7   4      650.11      593.89     13.89 o
  -3   7   4        0.17       -2.73      3.76 o
  -1   7   4       56.62       70.98      5.18 o
   1   7   4      210.69      205.56      8.03 o
   3   7   4       52.57       47.74      3.84 o
   5   7   4      174.75      186.53      8.44 o
   7   7   4      151.62      124.62      8.25 o
  -6   8   4      211.67      257.50     10.44 o
  -4   8   4      565.25      545.16     14.03 o
  -2   8   4      118.20      154.78      7.78 o
   0   8   4      388.68      382.53     11.60 o
   2   8   4       38.54       42.42      3.29 o
   4   8   4       88.27      100.60      6.51 o
   6   8   4      295.24      277.55     10.68 o
  -3   9   4       17.35       17.61      2.57 o
  -1   9   4       92.59       79.07      6.32 o
   1   9   4        2.62       11.06      4.31 o
   3   9   4      260.81      263.91     10.79 o
 -13   1   5      245.79      238.63      7.53 o
 -11   1   5     1113.98     1119.73     13.25 o
  -9   1   5     1190.02     1228.15     12.04 o
  -7   1   5      471.43      459.28      6.53 o
  -5   1   5     5193.93     5286.32     44.38 o
  -3   1   5     5899.65     5597.58     16.11 o
  -1   1   5       75.42       75.11      2.42 o
   1   1   5      138.25       66.48      1.86 o
   3   1   5      546.89      479.50     11.42 o
   5   1   5     3212.03     3244.91     25.06 o
   7   1   5     1409.31     1337.77     20.18 o
   9   1   5     1993.99     2036.97     15.77 o
  11   1   5      415.32      421.83      8.52 o
  13   1   5      510.45      496.52     10.55 o
 -12   2   5       15.90        3.68      5.52 o
 -10   2   5      300.51      313.94      9.89 o
  -8   2   5      215.29      218.77      7.48 o
  -6   2   5     1199.37     1342.34     15.01 o
  -4   2   5     9453.94     9181.47     33.35 o
  -2   2   5     3843.89     4192.76     20.08 o
   0   2   5     3472.19     3550.46     17.72 o
   2   2   5       54.97       64.74      3.05 o
   4   2   5     1441.93     1560.15     14.36 o
   6   2   5      183.93      249.18      6.91 o
   8   2   5       42.59       39.79      2.66 o
  10   2   5       12.02       10.19      1.90 o
  12   2   5        1.16        4.19      3.72 o
 -11   3   5      419.07      413.05     12.22 o
  -9   3   5     1520.27     1460.61     19.81 o
  -7   3   5      402.70      409.55      9.70 o
  -5   3   5      239.52      162.44      5.70 o
  -3   3   5     4162.99     3983.41     22.78 o
  -1   3   5     8959.40     8362.79     30.88 o
   1   3   5     6707.56     6314.72     27.04 o
   3   3   5     6133.73     6579.51     29.77 o
   5   3   5     6216.66     6014.77     32.02 o
   7   3   5      872.32      908.80     14.33 o
   9   3   5        3.14        7.20      3.03 o
  11   3   5      465.77      461.02     13.33 o
 -12   4   5        9.66        0.35      4.51 o
 -10   4   5       88.44       84.03      6.43 o
  -8   4   5      115.73      114.35      6.10 o
  -6   4   5      179.00      163.33      6.42 o
  -4   4   5       87.91       90.34      4.73 o
  -2   4   5        5.71        9.92      1.28 o
   0   4   5        4.90        9.88      1.25 o
   2   4   5     1057.10     1178.09     13.63 o
   4   4   5       84.39      109.11      5.05 o
   6   4   5     2456.80     2358.98     22.87 o
   8   4   5       68.86       83.40      5.52 o
  10   4   5      285.15      298.21     10.49 o
 -11   5   5      170.96      169.02      9.11 o
  -9   5   5      269.79      262.95     10.09 o
  -7   5   5      573.66      618.41     13.14 o
  -5   5   5      804.28      774.19     13.53 o
  -3   5   5     9374.63     9516.51     43.32 o
  -1   5   5     7300.14     7209.94     36.31 o
   1   5   5     1363.57     1342.81     15.82 o
   3   5   5     4483.85     4507.77     30.10 o
   5   5   5     2831.02     2806.07     25.56 o
   7   5   5     1385.45     1385.70     20.03 o
   9   5   5      266.07      279.02     10.28 o
  11   5   5     1376.44     1348.16     23.71 o
 -10   6   5       41.89       44.31      3.65 o
  -8   6   5      290.83      292.54     10.59 o
  -6   6   5      528.23      537.96     12.73 o
  -4   6   5      135.52      142.53      6.56 o
  -2   6   5       67.42       73.63      5.12 o
   0   6   5     1075.33     1047.48     15.56 o
   2   6   5       45.37       46.01      3.30 o
   4   6   5       59.56       51.61      4.19 o
   6   6   5      745.54      740.03     15.14 o
   8   6   5        0.61        3.05      4.19 o
  10   6   5       55.92       38.06      3.15 o
  -9   7   5      501.72      493.51     15.43 o
  -7   7   5      289.64      305.92     11.02 o
  -5   7   5      155.37      150.45      7.56 o
  -3   7   5      180.95      188.78      8.23 o
  -1   7   5      309.52      309.79      9.60 o
   1   7   5       14.04       14.56      1.73 o
   3   7   5        2.72        6.74      3.20 o
   5   7   5     1312.56     1308.04     20.77 o
   7   7   5      348.95      352.40     12.03 o
  -6   8   5       17.57       16.35      2.77 o
  -4   8   5      157.21      176.03      8.69 o
  -2   8   5      314.22      360.57     11.38 o
   0   8   5        1.87        1.44      3.91 o
   2   8   5      239.11      238.45      9.49 o
   4   8   5       38.17       46.59      3.78 o
   6   8   5       40.73       54.69      4.77 o
  -3   9   5      366.40      367.77     12.81 o
  -1   9   5      408.96      438.61     13.70 o
   1   9   5      510.76      532.54     14.72 o
   3   9   5      408.22      465.70     14.24 o
 -12   0   6      777.61      801.03     17.07 o
 -10   0   6     1985.60     1946.44     22.79 o
  -8   0   6        4.47        8.49      3.12 o
  -6   0   6     8514.84     8441.87     35.93 o
  -4   0   6        4.58       79.28      3.45 o
  -2   0   6       79.53       73.17      2.94 o
   0   0   6    21791.76    22209.84    160.89 o
   2   0   6    27699.82    29657.19    201.15 o
   4   0   6     2164.26     2083.26     16.02 o
   6   0   6        5.88        4.52      2.18 o
   8   0   6     8171.54     8268.06     41.71 o
  10   0   6     3195.63     3148.05     29.49 o
  12   0   6       52.14       53.25      3.91 o
 -13   1   6       17.09       16.55      1.82 o
 -11   1   6       40.59       43.19      2.11 o
  -9   1   6      903.03      912.33     10.59 o
  -7   1   6      328.61      295.43      5.41 o
  -5   1   6       22.24       32.39      1.80 o
  -3   1   6     1056.77     1168.96      7.81 o
  -1   1   6     4881.25     5180.50     68.79 o
   1   1   6     8669.79     8688.69     65.91 o
   3   1   6       91.11       83.25      2.45 o
   5   1   6     1048.79     1098.80      9.94 o
   7   1   6       37.04       31.30      1.74 o
   9   1   6       92.44       87.05      4.04 o
  11   1   6       53.66       50.64      2.47 o
 -12   2   6      452.98      431.65     13.18 o
 -10   2   6      253.10      237.85      8.66 o
  -8   2   6      849.00      821.11     13.70 o
  -6   2   6     4564.46     4480.12     27.52 o
  -4   2   6     9457.24     8947.03     34.00 o
  -2   2   6      506.61      415.92      6.75 o
   0   2   6       98.02       62.47      2.91 o
   2   2   6    15690.28    17385.14    168.33 o
   4   2   6     4352.39     4605.70     25.17 o
   6   2   6     3682.37     3636.33     25.60 o
   8   2   6     2039.30     2064.86     21.79 o
  10   2   6      465.95      432.22     11.71 o
  12   2   6      282.44      292.48     11.26 o
 -11   3   6      202.80      190.67      9.15 o
  -9   3   6      558.17      561.84     12.66 o
  -7   3   6        0.46        2.09      2.87 o
  -5   3   6     1392.94     1424.76     15.48 o
  -3   3   6     1180.43     1276.87     13.42 o
  -1   3   6      397.28      327.41      6.66 o
   1   3   6      739.87      733.72      9.73 o
   3   3   6      216.02      207.64      5.86 o
   5   3   6       36.30       38.39      2.99 o
   7   3   6        0.04        1.24      2.68 o
   9   3   6       71.93       68.95      4.94 o
  11   3   6      494.39      462.30     13.78 o
 -12   4   6       74.50       69.01      5.76 o
 -10   4   6       47.69       38.60      2.75 o
  -8   4   6      311.17      316.10      9.58 o
  -6   4   6      493.46      493.94     10.64 o
  -4   4   6     1474.77     1554.50     16.94 o
  -2   4   6     1136.95     1064.53     13.18 o
   0   4   6     7004.75     6926.55     32.56 o
   2   4   6      154.24      126.89      5.09 o
   4   4   6      188.33      202.82      6.65 o
   6   4   6       64.23       53.76      4.00 o
   8   4   6      340.41      345.97     10.45 o
  10   4   6     1011.40     1003.16     19.07 o
 -11   5   6      229.69      211.17     10.41 o
  -9   5   6       27.28       39.43      2.95 o
  -7   5   6       29.93       29.73      2.14 o
  -5   5   6       26.74       35.36      2.84 o
  -3   5   6      207.15      222.52      7.80 o
  -1   5   6      259.70      220.05      7.12 o
   1   5   6      675.78      715.43     12.04 o
   3   5   6       10.13        9.72      1.52 o
   5   5   6      175.38      192.40      7.58 o
   7   5   6        4.49        8.11      1.78 o
   9   5   6       53.50       51.66      4.21 o
 -10   6   6      252.39      230.68     10.26 o
  -8   6   6     1417.53     1441.86     22.34 o
  -6   6   6      893.99      896.80     16.36 o
  -4   6   6      545.76      506.80     11.63 o
  -2   6   6      467.97      513.92     11.54 o
   0   6   6     1525.14     1482.53     18.81 o
   2   6   6     1965.25     1941.62     21.81 o
   4   6   6     2491.49     2501.42     26.03 o
   6   6   6     1025.01      997.67     17.63 o
   8   6   6      155.46      182.12      8.60 o
  -7   7   6       52.70       54.76      3.86 o
  -5   7   6       31.68       44.83      3.58 o
  -3   7   6      126.67      125.74      7.13 o
  -1   7   6     1147.06     1156.86     18.37 o
   1   7   6      463.41      462.89     11.86 o
   3   7   6       10.37        7.98      3.80 o
   5   7   6        0.07       -2.91      4.54 o
   7   7   6       23.42       26.35      2.58 o
  -6   8   6      719.98      713.08     17.83 o
  -4   8   6      193.44      232.03      9.95 o
  -2   8   6      628.69      651.72     14.98 o
   0   8   6      644.56      667.39     15.39 o
   2   8   6      685.34      712.36     16.08 o
   4   8   6      601.00      581.40     14.92 o
   6   8   6      585.72      635.96     16.44 o
  -3   9   6       30.30       40.93      3.44 o
  -1   9   6       44.27       51.42      3.56 o
   1   9   6        3.55        7.62      4.38 o
 -13   1   7       63.17       64.88      3.90 o
 -11   1   7      568.44      554.90     10.33 o
  -9   1   7      402.11      424.77     12.27 o
  -7   1   7        4.46        3.32      1.85 o
  -5   1   7      240.23      185.15      3.90 o
  -3   1   7     5622.38     5403.95     45.20 o
  -1   1   7     2844.42     2499.73     23.46 o
   1   1   7      367.99      334.67      5.15 o
   3   1   7     4422.74     4676.60     26.34 o
   5   1   7     3561.07     3317.62     30.94 o
   7   1   7     4712.12     4906.03     45.20 o
   9   1   7     1242.19     1231.44     12.81 o
  11   1   7      915.55      895.56     24.27 o
 -12   2   7       38.54       49.40      4.30 o
 -10   2   7       46.38       52.98      3.72 o
  -8   2   7      299.16      310.58      8.72 o
  -6   2   7       30.54       27.36      2.04 o
  -4   2   7        6.21       18.50      1.55 o
  -2   2   7      775.00      832.94     10.02 o
   0   2   7    10966.38    11639.70     35.95 o
   2   2   7     3666.69     3653.47     21.19 o
   4   2   7      300.37      409.58      7.99 o
   6   2   7       44.20       57.38      4.36 o
   8   2   7       86.29       87.11      5.96 o
  10   2   7      337.46      318.88     10.75 o
  12   2   7       85.00       84.44      6.29 o
 -11   3   7      382.36      367.46     11.77 o
  -9   3   7     2156.28     2036.49     24.03 o
  -7   3   7     2893.15     2793.22     24.98 o
  -5   3   7     1667.79     1615.02     17.12 o
  -3   3   7     2305.95     2227.94     18.34 o
  -1   3   7     4000.55     3698.28     22.42 o
   1   3   7     3003.93     2877.65     19.91 o
   3   3   7     4702.40     4312.90     25.91 o
   5   3   7     3486.94     3547.07     25.95 o
   7   3   7       41.19       43.91      3.28 o
   9   3   7       49.06       45.91      3.95 o
  11   3   7      193.85      205.87      9.87 o
 -10   4   7       38.05       36.98      2.64 o
  -8   4   7       81.19       82.66      5.61 o
  -6   4   7     1367.48     1403.86     17.83 o
  -4   4   7        6.79        5.19      3.09 o
  -2   4   7      250.75      231.52      6.80 o
   0   4   7      904.07      900.11     12.29 o
   2   4   7      158.67      173.53      5.90 o
   4   4   7       78.56       93.87      4.93 o
   6   4   7      546.80      552.59     11.78 o
   8   4   7      781.59      762.99     15.13 o
  10   4   7       80.04       72.91      5.26 o
 -11   5   7      126.28      146.34      9.18 o
  -9   5   7      903.68      902.52     17.74 o
  -7   5   7      306.35      293.68      9.87 o
  -5   5   7      867.92      910.02     15.04 o
  -3   5   7     5950.78     5752.46     34.98 o
  -1   5   7     7665.71     7549.51     38.62 o
   1   5   7      491.18      528.56     10.50 o
   3   5   7      418.85      405.45      9.69 o
   5   5   7     2124.58     2036.69     22.75 o
   7   5   7      543.73      580.45     13.43 o
   9   5   7      310.56      277.59     10.83 o
 -10   6   7        7.07        2.42      4.88 o
  -8   6   7        5.78        1.19      4.65 o
  -6   6   7      181.21      185.38      8.34 o
  -4   6   7      275.75      240.61      8.78 o
  -2   6   7      670.39      637.09     12.75 o
   0   6   7     1032.88     1012.53     15.76 o
   2   6   7      217.90      201.53      7.60 o
   4   6   7     1211.79     1191.90     18.10 o
   6   6   7      104.08       98.64      6.66 o
   8   6   7      297.41      251.88     10.44 o
  -7   7   7      700.39      722.11     16.44 o
  -5   7   7      161.02      183.28      8.31 o
  -3   7   7      111.77      122.90      6.66 o
  -1   7   7      468.40      498.91     12.50 o
   1   7   7      411.62      428.09     11.52 o
   3   7   7     1587.27     1567.21     22.34 o
   5   7   7     1202.87     1191.55     20.12 o
   7   7   7      731.07      651.13     16.25 o
  -6   8   7       20.87       22.90      2.64 o
  -4   8   7        0.42        2.21      3.80 o
  -2   8   7      120.97      109.09      7.21 o
   0   8   7      225.03      223.71      9.83 o
   2   8   7        0.07       -4.09      4.09 o
   4   8   7       28.24       26.39      2.68 o
  -1   9   7      478.30      467.81     14.26 o
   1   9   7      206.06      216.50     10.28 o
 -12   0   8     1452.70     1410.53     23.14 o
 -10   0   8       85.52       93.80      6.04 o
  -8   0   8      342.34      364.14      9.44 o
  -6   0   8      415.19      395.54      8.69 o
  -4   0   8    11131.67    10897.19     38.85 o
  -2   0   8      476.08      357.99      6.61 o
   0   0   8       37.21       58.48      2.88 o
   2   0   8    24298.80    26304.65    216.24 o
   4   0   8     4783.89     4491.09     25.88 o
   6   0   8      361.37      426.85      9.27 o
   8   0   8     1590.31     1489.31     18.98 o
  10   0   8      908.66      894.86     16.75 o
  12   0   8      108.48      126.91      7.64 o
 -11   1   8       21.47       18.22      3.15 o
  -9   1   8      312.88      312.36      6.69 o
  -7   1   8      589.01      600.29      8.00 o
  -5   1   8       14.96       13.78      2.19 o
  -3   1   8     1008.03      909.67      7.77 o
  -1   1   8      532.50      596.54      6.71 o
   1   1   8     2094.87     2304.19     11.62 o
   3   1   8     1519.35     1487.83     10.14 o
   5   1   8     1621.85     1719.66     20.77 o
   7   1   8      345.66      317.26      6.19 o
   9   1   8       50.53       43.73      3.79 o
  11   1   8        2.79        6.50      2.75 o
 -12   2   8      100.92      102.07      7.43 o
 -10   2   8      489.83      500.88     12.69 o
  -8   2   8      441.82      447.42     10.59 o
  -6   2   8     1351.09     1279.67     15.83 o
  -4   2   8     1383.66     1361.66     14.62 o
  -2   2   8       46.84       55.45      3.39 o
   0   2   8     4684.47     4484.78     23.68 o
   2   2   8     5090.39     5308.41     26.78 o
   4   2   8     2014.35     2077.31     18.48 o
   6   2   8      228.54      245.49      7.33 o
   8   2   8      807.52      800.90     14.53 o
  10   2   8     1054.00     1134.92     19.22 o
  12   2   8        4.36        2.43      4.18 o
 -11   3   8       12.98       11.50      2.54 o
  -9   3   8      608.42      562.64     13.29 o
  -7   3   8      122.24      107.24      6.14 o
  -5   3   8       40.64       30.27      2.68 o
  -3   3   8      491.90      494.96      9.27 o
  -1   3   8     1566.37     1675.76     15.84 o
   1   3   8      405.05      466.89      8.55 o
   3   3   8     1220.60     1265.59     14.69 o
   5   3   8       51.80       50.38      3.69 o
   7   3   8      129.03      139.37      6.48 o
   9   3   8      508.43      505.87     13.00 o
  11   3   8      251.31      215.98     10.15 o
 -10   4   8      152.25      150.13      7.95 o
  -8   4   8      178.10      190.86      8.34 o
  -6   4   8     4212.59     4316.20     32.01 o
  -4   4   8     4620.30     4565.51     30.43 o
  -2   4   8     6353.89     6353.70     34.04 o
   0   4   8     1595.10     1552.16     16.79 o
   2   4   8     1956.63     1902.49     18.96 o
   4   4   8     1097.60     1088.22     15.32 o
   6   4   8      629.82      672.76     13.24 o
   8   4   8     2531.63     2693.79     28.74 o
  10   4   8     1780.14     1774.46     25.74 o
  -9   5   8      151.11      131.54      7.80 o
  -7   5   8        9.56        4.57      4.08 o
  -5   5   8       22.73       27.91      2.36 o
  -3   5   8       49.89       56.84      4.28 o
  -1   5   8      116.28      120.35      6.03 o
   1   5   8      724.48      749.08     12.81 o
   3   5   8      469.75      466.37     10.68 o
   5   5   8       23.92       19.63      2.00 o
   7   5   8      207.77      213.94      8.91 o
   9   5   8      150.18      158.61      8.29 o
  -8   6   8      607.25      632.51     15.45 o
  -6   6   8      765.87      777.77     15.77 o
  -4   6   8        2.29        6.80      3.02 o
  -2   6   8       49.20       45.07      3.72 o
   0   6   8     1036.45      970.47     15.97 o
   2   6   8     1374.79     1404.75     19.44 o
   4   6   8      907.68      837.29     15.80 o
   6   6   8      582.65      627.44     14.41 o
   8   6   8      105.55       88.30      6.94 o
  -7   7   8       29.12       18.77      2.69 o
  -5   7   8      144.01      134.20      7.52 o
  -3   7   8       56.81       54.97      4.56 o
  -1   7   8      187.03      160.05      8.01 o
   1   7   8      599.69      616.34     14.09 o
   3   7   8       19.39       38.96      2.81 o
   5   7   8      252.51      215.75      9.87 o
   7   7   8        5.52       13.05      2.66 o
  -4   8   8      353.70      332.36     11.86 o
  -2   8   8      232.43      239.01      9.94 o
   0   8   8      575.20      625.01     14.93 o
   2   8   8      645.08      617.73     15.36 o
   4   8   8      261.81      300.90     11.45 o
 -11   1   9      197.64      197.20     10.94 o
  -9   1   9      873.97      831.56     10.99 o
  -7   1   9      192.94      188.80      6.04 o
  -5   1   9     1006.50     1004.82      9.50 o
  -3   1   9     9644.07     9389.61    135.73 o
  -1   1   9     8970.94     8779.66     42.86 o
   1   1   9     7742.83     8021.94     23.08 o
   3   1   9     3495.29     3340.06     37.50 o
   5   1   9     4773.51     4965.98     40.86 o
   7   1   9     1070.59     1112.43     11.43 o
   9   1   9     1441.14     1457.85     16.60 o
  11   1   9      264.01      280.04      7.64 o
 -12   2   9      117.34      104.90      7.51 o
 -10   2   9       10.36        4.90      4.37 o
  -8   2   9        0.64        2.90      3.10 o
  -6   2   9       39.51       34.71      2.63 o
  -4   2   9       41.58       41.71      3.30 o
  -2   2   9      188.14      170.93      5.42 o
   0   2   9     1784.86     1708.75     15.56 o
   2   2   9      368.30      522.61      9.18 o
   4   2   9     4723.54     4966.37     29.70 o
   6   2   9      793.09      817.06     13.45 o
   8   2   9      570.83      546.16     12.59 o
  10   2   9       36.98       38.63      3.06 o
 -11   3   9      329.74      314.67     11.19 o
  -9   3   9     1715.27     1692.64     22.80 o
  -7   3   9     1470.31     1415.50     18.88 o
  -5   3   9      253.23      260.21      7.75 o
  -3   3   9      905.03      806.16     12.15 o
  -1   3   9      621.83      586.64     10.03 o
   1   3   9       60.26       27.46      1.88 o
   3   3   9     1326.04     1440.43     16.40 o
   5   3   9     3044.42     3006.53     25.48 o
   7   3   9     1658.03     1645.04     20.76 o
   9   3   9        3.76        8.88      4.10 o
  11   3   9      447.90      424.43     13.47 o
 -10   4   9      164.46      151.79      8.38 o
  -8   4   9        4.71        3.35      3.75 o
  -6   4   9     1048.57     1025.64     16.43 o
  -4   4   9      349.29      378.69      9.59 o
  -2   4   9      530.99      483.11     10.16 o
   0   4   9      532.14      464.16      9.68 o
   2   4   9      183.80      169.04      6.42 o
   4   4   9       26.24       29.25      2.42 o
   6   4   9      113.43      117.86      6.52 o
   8   4   9      193.55      186.22      8.96 o
  10   4   9       67.59       86.61      6.78 o
  -9   5   9       77.14       76.96      5.66 o
  -7   5   9      633.94      626.86     14.33 o
  -5   5   9       58.05       62.29      4.60 o
  -3   5   9      111.44      104.57      5.94 o
  -1   5   9     2285.69     2304.98     22.78 o
   1   5   9       17.69       19.78      1.70 o
   3   5   9      121.71      101.01      5.71 o
   5   5   9        3.00        0.74      3.16 o
   7   5   9     1120.06     1064.36     18.85 o
   9   5   9      326.84      353.60     12.43 o
  -8   6   9       15.85       11.34      5.00 o
  -6   6   9      155.24      166.82      8.29 o
  -4   6   9      425.25      404.34     11.17 o
  -2   6   9       83.64       84.29      5.86 o
   0   6   9      697.85      695.26     13.85 o
   2   6   9       21.15       20.91      2.12 o
   4   6   9       12.25        6.87      3.74 o
   6   6   9        0.65        4.14      4.24 o
   8   6   9      317.99      288.93     11.27 o
  -7   7   9      360.47      377.63     12.96 o
  -5   7   9      514.24      528.54     14.04 o
  -3   7   9     1290.07     1340.12     20.73 o
  -1   7   9     1697.51     1726.07     23.24 o
   1   7   9     1889.81     1903.64     24.50 o
   3   7   9      985.76      996.13     18.20 o
   5   7   9     2086.64     1991.49     26.95 o
   7   7   9      894.05      927.62     19.79 o
  -4   8   9        9.01       11.36      4.82 o
  -2   8   9       36.03       38.94      3.10 o
   0   8   9       19.22       22.67      2.64 o
   2   8   9        0.97       -3.58      4.45 o
   4   8   9       33.04       47.71      3.28 o
 -12   0  10       23.17       27.08      2.76 o
 -10   0  10     1133.17     1125.40     19.02 o
  -8   0  10        6.84        2.45      3.17 o
  -6   0  10      544.94      587.07     11.31 o
  -4   0  10     8708.24     8625.83     38.16 o
  -2   0  10     5532.83     5519.99     28.63 o
   0   0  10     4562.83     4344.07     24.91 o
   2   0  10     2992.14     2761.62     20.67 o
   4   0  10     4351.37     4805.92     29.58 o
   6   0  10     1693.81     1492.87     18.40 o
   8   0  10     1278.07     1265.88     18.64 o
  10   0  10     1655.06     1682.29     23.87 o
 -11   1  10       21.73       14.53      1.65 o
  -9   1  10        0.30        1.59      3.11 o
  -7   1  10      209.75      206.83      5.22 o
  -5   1  10      461.59      453.08     10.83 o
  -3   1  10     2238.37     2152.12     32.67 o
  -1   1  10      147.41      116.87      4.40 o
   1   1  10       50.89       73.39      3.17 o
   3   1  10      208.83      218.44      4.58 o
   5   1  10      202.50      186.13     12.02 o
   7   1  10        0.06       -3.61      3.61 o
   9   1  10       25.55       34.93      2.03 o
  11   1  10       74.26       68.90      3.83 o
 -12   2  10      182.71      207.93      9.88 o
 -10   2  10      125.77      125.55      7.71 o
  -8   2  10      224.84      231.65      8.08 o
  -6   2  10     1493.19     1476.53     18.21 o
  -4   2  10      896.06      834.76     12.61 o
  -2   2  10       61.22       46.70      3.38 o
   0   2  10        4.35        4.39      2.00 o
   2   2  10     8746.96     8575.85     37.93 o
   4   2  10     3950.90     4017.53     27.87 o
   6   2  10      118.82      116.03      5.72 o
   8   2  10      213.63      245.34      9.26 o
  10   2  10      545.84      569.56     14.62 o
 -11   3  10        0.44        5.85      4.22 o
  -9   3  10      117.29      130.18      7.70 o
  -7   3  10      176.08      182.64      7.98 o
  -5   3  10     2035.28     2097.24     21.39 o
  -3   3  10        1.55        2.94      2.74 o
  -1   3  10       22.06       17.03      1.43 o
   1   3  10      193.07      166.52      5.94 o
   3   3  10       13.67       12.15      1.66 o
   5   3  10       61.99       74.48      5.59 o
   7   3  10       31.76       34.26      2.38 o
   9   3  10      388.53      428.28     12.57 o
 -10   4  10      248.50      246.32     10.44 o
  -8   4  10      691.81      695.63     14.95 o
  -6   4  10      764.23      757.40     14.76 o
  -4   4  10     3390.89     3387.91     27.88 o
  -2   4  10     2144.51     2224.25     21.74 o
   0   4  10     1813.13     1918.48     19.92 o
   2   4  10      519.07      518.13     11.03 o
   4   4  10      135.81      147.45      6.55 o
   6   4  10     2373.34     2353.47     25.53 o
   8   4  10     1688.31     1730.33     23.99 o
  10   4  10     1600.49     1600.98     25.39 o
  -9   5  10       21.92       20.73      2.29 o
  -7   5  10      511.02      519.78     13.33 o
  -5   5  10      647.11      659.07     13.89 o
  -3   5  10       13.58       11.83      1.69 o
  -1   5  10      170.89      173.39      7.12 o
   1   5  10       34.82       38.50      3.06 o
   3   5  10      126.04      138.84      6.80 o
   5   5  10      200.62      215.46      8.73 o
   7   5  10      359.53      339.86     11.77 o
   9   5  10      163.19      167.00      9.13 o
  -8   6  10      464.52      470.63     14.23 o
  -6   6  10      881.83      949.00     18.17 o
  -4   6  10      130.55      141.72      7.46 o
  -2   6  10        3.16        0.26      3.63 o
   0   6  10      595.91      611.35     13.32 o
   2   6  10     1668.45     1547.27     21.49 o
   4   6  10     1269.93     1340.65     20.64 o
   6   6  10      467.14      415.53     12.72 o
   8   6  10      107.58      116.93      7.89 o
  -7   7  10        0.33       -2.06      4.52 o
  -5   7  10       19.46       14.00      2.32 o
  -3   7  10       38.97       40.38      3.30 o
  -1   7  10       46.49       57.43      5.14 o
   1   7  10      312.44      254.82      9.88 o
   3   7  10       19.51       10.90      4.39 o
   5   7  10      132.22      153.97      8.78 o
  -4   8  10      432.19      436.29     13.98 o
  -2   8  10      482.17      529.03     14.66 o
   0   8  10      788.45      777.38     17.50 o
   2   8  10      531.17      642.54     16.18 o
 -11   1  11      155.48      146.95      5.80 o
  -9   1  11      540.88      541.12     15.73 o
  -7   1  11      428.12      438.92      7.64 o
  -5   1  11      665.77      634.32      8.19 o
  -3   1  11     3969.10     3945.11     18.82 o
  -1   1  11     5575.22     5705.45     70.40 o
   1   1  11      240.35      197.21      4.37 o
   3   1  11      797.69      854.87      9.06 o
   5   1  11      212.18      222.52      5.26 o
   7   1  11      492.75      507.24     12.23 o
   9   1  11       93.78      113.35      4.95 o
  11   1  11      351.67      359.26      8.48 o
 -10   2  11       68.41       69.58      5.37 o
  -8   2  11       17.05        8.87      3.81 o
  -6   2  11        4.80        5.85      2.96 o
  -4   2  11       55.37       61.12      4.38 o
  -2   2  11     1729.05     1937.19     18.76 o
   0   2  11        1.55        8.88      1.23 o
   2   2  11       25.33       40.65      3.40 o
   4   2  11      335.80      354.58      8.93 o
   6   2  11     1745.26     1785.92     21.21 o
   8   2  11      126.66      102.40      6.75 o
  10   2  11       35.67       45.15      3.96 o
 -11   3  11      132.60      155.53      8.88 o
  -9   3  11     1389.25     1394.60     21.89 o
  -7   3  11     1644.17     1635.30     21.47 o
  -5   3  11      159.04      167.38      7.03 o
  -3   3  11      116.78      138.19      6.01 o
  -1   3  11     2352.21     2198.92     20.76 o
   1   3  11     3181.30     3265.75     25.44 o
   3   3  11     1616.76     1678.10     19.03 o
   5   3  11     5148.79     4980.20     35.20 o
   7   3  11     2089.27     2020.07     24.43 o
   9   3  11      700.53      681.81     16.18 o
 -10   4  11       20.57       14.45      2.48 o
  -8   4  11       74.67       67.28      5.25 o
  -6   4  11       24.18       20.85      2.19 o
  -4   4  11      247.35      274.00      8.79 o
  -2   4  11      489.24      477.54     10.83 o
   0   4  11      340.04      320.90      8.72 o
   2   4  11      336.60      301.33      8.85 o
   4   4  11       96.95       92.53      5.82 o
   6   4  11       16.47       22.57      2.23 o
   8   4  11       69.53       77.75      5.88 o
  -9   5  11       63.83       68.71      4.89 o
  -7   5  11      235.10      247.04      9.94 o
  -5   5  11      315.68      294.99      9.78 o
  -3   5  11     1147.77     1172.71     17.84 o
  -1   5  11      735.92      671.37     13.74 o
   1   5  11     1118.41     1081.13     16.80 o
   3   5  11       43.15       56.12      4.24 o
   5   5  11     1933.51     1947.91     24.66 o
   7   5  11     1926.41     2047.76     27.03 o
  -8   6  11       21.68       27.13      2.91 o
  -6   6  11       64.00       60.80      5.00 o
  -4   6  11        0.11        0.00      3.52 o
  -2   6  11      303.01      308.37     10.05 o
   0   6  11      468.59      464.48     12.08 o
   2   6  11     1723.55     1642.80     22.64 o
   4   6  11        8.10       15.40      2.33 o
   6   6  11        2.20        5.46      5.27 o
  -5   7  11      107.25      114.30      7.65 o
  -3   7  11       47.64       60.11      4.18 o
  -1   7  11     1516.80     1535.24     23.25 o
   1   7  11     1084.72     1146.21     20.28 o
   3   7  11      185.25      179.22      8.80 o
   5   7  11       50.18       69.17      5.58 o
  -2   8  11       18.96       15.26      2.87 o
   0   8  11       16.09       13.63      5.26 o
 -10   0  12       97.02      114.83      6.99 o
  -8   0  12     1000.24     1005.66     17.33 o
  -6   0  12     3096.89     3128.76     27.12 o
  -4   0  12     4654.27     4683.23     30.92 o
  -2   0  12     4924.59     5013.33     30.53 o
   0   0  12      147.59      113.55      4.97 o
   2   0  12     2623.98     2888.56     23.59 o
   4   0  12     2816.14     2568.44     23.71 o
   6   0  12       60.82       65.56      4.57 o
   8   0  12      970.27      935.60     17.21 o
  10   0  12     1145.44     1109.53     20.56 o
 -11   1  12       39.53       36.97      3.21 o
  -9   1  12       15.82       14.77      1.61 o
  -7   1  12      273.70      286.08      6.51 o
  -5   1  12       72.49       68.34      3.33 o
  -3   1  12      198.31      182.79      7.96 o
  -1   1  12      180.97      182.56      4.59 o
   1   1  12      604.83      648.23      7.95 o
   3   1  12     3011.92     2834.44     35.96 o
   5   1  12     1118.86     1047.86     19.26 o
   7   1  12       93.45      109.01      4.57 o
   9   1  12      238.98      255.23      7.22 o
 -10   2  12      672.47      706.13     16.46 o
  -8   2  12      375.56      416.59     11.57 o
  -6   2  12       84.56       78.84      5.09 o
  -4   2  12     2697.99     2668.39     24.23 o
  -2   2  12     1700.15     1716.65     18.63 o
   0   2  12     1038.77      970.28     13.92 o
   2   2  12     3379.47     3461.39     26.61 o
   4   2  12     2973.67     3074.87     26.55 o
   6   2  12     1166.22     1303.88     18.91 o
   8   2  12       35.14       43.76      3.24 o
  10   2  12      809.08      845.33     18.58 o
  -9   3  12        6.70       11.87      4.63 o
  -7   3  12      248.56      248.91      9.45 o
  -5   3  12      515.93      495.88     11.65 o
  -3   3  12      181.37      189.91      7.03 o
  -1   3  12     1475.99     1426.38     17.57 o
   1   3  12      639.21      603.25     11.81 o
   3   3  12      871.03      833.72     14.16 o
   5   3  12        6.50        8.38      1.92 o
   7   3  12       80.87       86.38      5.57 o
   9   3  12        2.03        0.65      4.33 o
 -10   4  12       43.18       35.19      2.93 o
  -8   4  12       23.60       27.31      2.51 o
  -6   4  12      355.34      355.00     10.92 o
  -4   4  12      101.19      114.59      6.19 o
  -2   4  12       41.05       57.18      4.11 o
   0   4  12      575.07      564.13     11.98 o
   2   4  12      290.99      306.12      9.16 o
   4   4  12      758.84      775.36     14.85 o
   6   4  12      197.01      177.62      8.17 o
   8   4  12      986.45      973.83     19.05 o
  -9   5  12       30.49       35.27      2.99 o
  -7   5  12      365.92      340.18     11.48 o
  -5   5  12      315.99      321.43     10.77 o
  -3   5  12        8.14        6.93      1.87 o
  -1   5  12      165.09      141.21      7.26 o
   1   5  12      282.08      304.65      9.71 o
   3   5  12        1.36        2.07      3.26 o
   5   5  12        5.59        9.82      2.14 o
   7   5  12      255.84      288.85     11.18 o
  -6   6  12      682.29      717.89     16.51 o
  -4   6  12      499.91      504.41     13.51 o
  -2   6  12      131.70      164.63      7.84 o
   0   6  12      447.46      408.11     11.81 o
   2   6  12     1307.44     1310.04     20.72 o
   4   6  12     1108.22     1060.40     19.12 o
   6   6  12      729.72      738.55     17.40 o
  -5   7  12        8.53       12.15      2.28 o
  -3   7  12      155.75      157.38      8.43 o
  -1   7  12       21.13       40.48      3.27 o
   1   7  12       40.26       54.06      3.73 o
   3   7  12        6.23       16.33      2.43 o
 -11   1  13       60.09       61.79      3.15 o
  -9   1  13      606.85      610.88     10.60 o
  -7   1  13      678.66      688.31     10.10 o
  -5   1  13      121.69      125.57      7.69 o
  -3   1  13     2129.26     2150.24     26.57 o
  -1   1  13     2291.52     2159.06     18.66 o
   1   1  13      977.22      994.61     21.54 o
   3   1  13        4.74       12.51      5.59 o
   5   1  13     1287.67     1251.68     12.77 o
   7   1  13      735.87      787.84     12.62 o
   9   1  13      879.19      877.49     16.44 o
 -10   2  13      142.26      150.61      9.55 o
  -8   2  13        1.20       -3.29      4.46 o
  -6   2  13        0.08       -1.91      2.96 o
  -4   2  13        2.90        2.54      2.93 o
  -2   2  13        0.39       -2.77      3.19 o
   0   2  13      113.47      136.44      5.98 o
   2   2  13     1544.74     1488.75     18.50 o
   4   2  13       76.03       81.83      5.67 o
   6   2  13      275.95      237.88      8.97 o
   8   2  13      143.80      154.73      7.85 o
  -9   3  13      312.39      296.36     10.97 o
  -7   3  13     1038.78     1026.28     17.80 o
  -5   3  13      291.37      308.65      9.47 o
  -3   3  13       46.72       48.81      3.78 o
  -1   3  13     1010.62     1002.72     15.45 o
   1   3  13     1326.23     1325.45     17.56 o
   3   3  13     2323.72     2276.45     23.83 o
   5   3  13     1102.21     1124.24     18.09 o
   7   3  13      997.78      929.16     17.38 o
   9   3  13       37.08       41.86      2.91 o
  -8   4  13       22.92       23.96      2.34 o
  -6   4  13       72.07       64.65      5.13 o
  -4   4  13        0.07        0.00      3.19 o
  -2   4  13      126.56      154.59      6.92 o
   0   4  13      229.01      233.51      8.37 o
   2   4  13       23.81       29.67      2.38 o
   4   4  13       14.65        7.13      3.77 o
   6   4  13       72.52       73.48      5.27 o
   8   4  13       60.42       57.53      4.45 o
  -7   5  13      287.30      280.34     10.78 o
  -5   5  13      743.41      748.11     15.91 o
  -3   5  13      541.84      540.90     12.91 o
  -1   5  13     3744.78     3629.23     32.44 o
   1   5  13     1324.76     1242.50     18.99 o
   3   5  13      410.16      386.77     11.45 o
   5   5  13      756.39      778.10     16.40 o
   7   5  13     2104.28     1942.42     27.56 o
  -6   6  13       58.11       53.48      4.05 o
  -4   6  13      173.35      187.74      8.52 o
  -2   6  13       12.59       15.66      2.16 o
   0   6  13      106.12       83.11      6.17 o
   2   6  13       90.64       81.65      6.00 o
   4   6  13       78.50      116.90      7.73 o
  -3   7  13       72.55       73.11      5.43 o
  -1   7  13       95.54      117.04      7.51 o
   1   7  13      769.95      766.95     17.47 o
   3   7  13      328.79      360.51     12.34 o
 -10   0  14       95.21       96.22      7.22 o
  -8   0  14      226.78      234.94      9.57 o
  -6   0  14      264.92      246.05      8.77 o
  -4   0  14     3305.22     3146.00     27.52 o
  -2   0  14      134.54      130.67      5.99 o
   0   0  14     2440.76     2181.38     21.87 o
   2   0  14      486.38      502.02     11.03 o
   4   0  14      736.48      758.20     14.14 o
   6   0  14     1051.04     1129.86     18.34 o
   8   0  14       63.25       59.76      4.48 o
  -9   1  14      122.05      115.93      5.59 o
  -7   1  14       60.22       62.03      3.40 o
  -5   1  14       93.75       90.40      4.19 o
  -3   1  14       33.51       29.08      2.38 o
  -1   1  14      103.95       97.99      4.12 o
   1   1  14        2.26        0.31      2.06 o
   3   1  14       51.17       53.29      2.84 o
   5   1  14      364.96      334.51      8.65 o
   7   1  14       21.33       31.17      2.03 o
   9   1  14      408.41      380.94      9.17 o
 -10   2  14      742.88      731.01     17.15 o
  -8   2  14      551.02      531.75     13.86 o
  -6   2  14      452.86      454.23     11.68 o
  -4   2  14      281.26      281.40      8.81 o
  -2   2  14     1836.04     1802.03     20.90 o
   0   2  14     3645.60     3539.49     28.63 o
   2   2  14     2521.85     2360.84     23.72 o
   4   2  14     2626.50     2636.89     26.58 o
   6   2  14      178.48      167.13      7.98 o
   8   2  14      344.49      346.62     11.17 o
  -9   3  14       41.63       49.37      3.91 o
  -7   3  14      245.57      240.35      9.73 o
  -5   3  14      132.00      134.17      6.82 o
  -3   3  14       15.97       15.29      1.78 o
  -1   3  14      815.20      792.19     14.36 o
   1   3  14      171.54      172.70      7.23 o
   3   3  14       24.74       41.64      3.25 o
   5   3  14      464.92      418.01     11.91 o
   7   3  14       13.59       11.19      4.33 o
  -8   4  14        1.38        4.77      3.86 o
  -6   4  14      184.48      197.14      8.79 o
  -4   4  14     1273.74     1235.67     19.38 o
  -2   4  14     1529.26     1470.56     20.40 o
   0   4  14      357.95      367.71     10.59 o
   2   4  14     1985.47     1939.33     23.55 o
   4   4  14     1000.14      993.60     17.69 o
   6   4  14      938.48      882.47     17.51 o
  -7   5  14       13.94       15.68      2.52 o
  -5   5  14        0.42       -4.48      4.48 o
  -3   5  14       61.16       68.19      4.93 o
  -1   5  14      250.60      224.66      9.22 o
   1   5  14        2.68        3.53      3.72 o
   3   5  14      105.01       94.88      6.76 o
   5   5  14       22.42       25.20      2.52 o
  -6   6  14      494.13      495.22     14.42 o
  -4   6  14      460.87      506.11     14.02 o
  -2   6  14      127.18      118.40      7.54 o
   0   6  14      481.23      522.64     13.76 o
   2   6  14     1065.64     1024.19     19.35 o
   4   6  14      660.99      654.17     16.37 o
  -1   7  14      143.30      127.49      8.11 o
   1   7  14       94.57       76.58      5.47 o
  -9   1  15      495.22      488.26      9.81 o
  -7   1  15      763.30      790.61     16.57 o
  -5   1  15      429.49      421.23     16.08 o
  -3   1  15      320.41      308.53     16.22 o
  -1   1  15     2768.54     2710.47     32.66 o
   1   1  15      895.01      879.01     10.65 o
   3   1  15     1109.82     1063.61     11.91 o
   5   1  15     1005.97     1002.36     15.78 o
   7   1  15     1531.27     1403.95     18.45 o
  -8   2  15        1.67       -0.31      4.35 o
  -6   2  15      246.14      237.52      9.19 o
  -4   2  15       16.44       18.97      1.77 o
  -2   2  15      338.52      317.91      9.64 o
   0   2  15       44.06       39.97      3.45 o
   2   2  15        6.81        6.56      3.58 o
   4   2  15      180.18      147.48      7.27 o
   6   2  15      142.76      133.81      7.41 o
   8   2  15       20.38       38.37      3.39 o
  -9   3  15      100.31      111.58      7.24 o
  -7   3  15      357.63      335.76     11.28 o
  -5   3  15      182.68      205.99      8.46 o
  -3   3  15      298.83      315.46     10.08 o
  -1   3  15      549.24      563.24     12.72 o
   1   3  15     1158.79     1127.37     17.67 o
   3   3  15       65.13       76.79      5.94 o
   5   3  15      610.91      615.81     14.40 o
   7   3  15      535.37      576.55     14.70 o
  -8   4  15        0.00        2.68      3.78 o
  -6   4  15       15.49        7.79      4.11 o
  -4   4  15      444.65      434.38     12.58 o
  -2   4  15        0.24       -3.39      3.99 o
   0   4  15       96.98       97.86      6.18 o
   2   4  15       94.66       69.45      5.37 o
   4   4  15      169.18      150.66      7.98 o
   6   4  15        0.01        0.64      4.10 o
  -5   5  15      359.84      391.86     12.65 o
  -3   5  15      492.36      499.40     13.46 o
  -1   5  15      359.64      350.07     11.35 o
   1   5  15     1505.46     1399.19     21.49 o
   3   5  15      273.13      272.49     10.32 o
   5   5  15       99.21       79.36      5.90 o
  -4   6  15       50.05       43.74      3.16 o
  -2   6  15      115.19      119.85      7.51 o
   0   6  15        1.70        3.48      4.09 o
   2   6  15       66.27       89.40      6.30 o
  -8   0  16      156.75      162.76      9.11 o
  -6   0  16      382.70      402.33     11.86 o
  -4   0  16      297.83      272.25      9.69 o
  -2   0  16     1033.77     1096.51     17.38 o
   0   0  16       40.14       43.41      3.82 o
   2   0  16       51.38       57.33      4.12 o
   4   0  16     2175.29     2210.56     26.03 o
   6   0  16     3508.79     3381.03     34.14 o
   8   0  16     1503.58     1451.11     24.23 o
  -9   1  16        0.00        0.33      3.08 o
  -7   1  16      251.08      242.22      6.91 o
  -5   1  16      165.76      162.59      7.91 o
  -3   1  16     1469.50     1452.43     15.09 o
  -1   1  16      919.25      885.34     11.10 o
   1   1  16      202.13      205.89     14.87 o
   3   1  16        6.41        5.26      2.34 o
   5   1  16      254.05      272.15      7.39 o
   7   1  16      203.64      233.73     11.04 o
  -8   2  16      193.41      210.83      9.64 o
  -6   2  16       80.71       90.90      6.39 o
  -4   2  16      296.62      285.05      9.98 o
  -2   2  16      766.55      815.23     15.61 o
   0   2  16      404.45      377.79     10.71 o
   2   2  16     2138.11     2164.86     24.91 o
   4   2  16     1123.39     1073.99     18.46 o
   6   2  16      137.57      138.15      7.85 o
  -7   3  16        0.31       -0.94      4.38 o
  -5   3  16       34.96       34.22      2.74 o
  -3   3  16      158.02      151.37      7.56 o
  -1   3  16       15.47       18.78      2.13 o
   1   3  16        1.81       19.92      2.19 o
   3   3  16      584.54      545.40     13.51 o
   5   3  16       43.89       36.08      3.22 o
   7   3  16       99.33      138.00      8.10 o
  -6   4  16      305.88      342.10     11.73 o
  -4   4  16     1480.10     1455.48     22.62 o
  -2   4  16      813.63      824.52     16.51 o
   0   4  16     1282.48     1280.85     20.69 o
   2   4  16      222.75      204.87      8.78 o
   4   4  16      266.55      247.76      9.97 o
   6   4  16      297.07      282.43     11.10 o
  -5   5  16       33.76       45.92      3.77 o
  -3   5  16       84.13       81.49      6.22 o
  -1   5  16        3.90        1.21      4.37 o
   1   5  16      108.84      115.77      7.51 o
   3   5  16       84.70       70.32      5.60 o
  -2   6  16      180.98      213.69      9.70 o
   0   6  16      124.50      117.76      7.55 o
  -7   1  17      397.51      406.97      9.18 o
  -5   1  17       15.14       20.99      1.66 o
  -3   1  17      164.65      158.05      5.73 o
  -1   1  17      410.99      413.16      8.27 o
   1   1  17     1131.90     1114.72     13.11 o
   3   1  17      263.57      284.39      7.04 o
   5   1  17      702.13      654.28     11.00 o
   7   1  17      641.50      675.91     11.77 o
  -8   2  17       45.64       37.49      3.12 o
  -6   2  17       10.07       10.92      4.00 o
  -4   2  17       68.97       63.95      4.95 o
  -2   2  17       12.84        6.41      4.03 o
   0   2  17      218.70      197.46      8.66 o
   2   2  17      176.82      161.08      8.17 o
   4   2  17       20.19       27.78      2.45 o
   6   2  17      106.21      122.90      7.82 o
  -7   3  17      674.63      717.60     17.22 o
  -5   3  17      909.70      887.28     18.13 o
  -3   3  17      278.34      298.78     10.50 o
  -1   3  17     1500.15     1474.16     21.85 o
   1   3  17     1153.13     1134.96     19.28 o
   3   3  17      516.19      487.64     13.29 o
   5   3  17      235.72      255.62     10.28 o
  -6   4  17        0.16        0.00      5.21 o
  -4   4  17       13.69        7.51      4.53 o
  -2   4  17       79.78       72.88      5.65 o
   0   4  17        0.48       -2.38      3.69 o
   2   4  17        4.32        7.96      3.91 o
   4   4  17       13.50       13.07      4.50 o
  -3   5  17      263.93      304.31     11.20 o
  -1   5  17      235.17      232.32     10.16 o
   1   5  17      231.97      261.18     10.55 o
  -6   0  18      857.57      920.98     18.78 o
  -4   0  18     1320.49     1308.91     20.99 o
  -2   0  18     1319.86     1389.34     21.20 o
   0   0  18      699.24      709.53     15.47 o
   2   0  18     1407.37     1517.33     22.01 o
   4   0  18     2816.75     2945.73     32.17 o
   6   0  18     2537.43     2517.97     31.64 o
  -7   1  18       10.52        8.27      3.42 o
  -5   1  18       19.53       17.66      4.39 o
  -3   1  18      182.53      173.22      5.89 o
  -1   1  18      672.22      691.84     10.86 o
   1   1  18        2.07        5.80      6.32 o
   3   1  18      346.39      368.61     11.83 o
   5   1  18      388.67      412.57     24.45 o
  -6   2  18       11.12       11.33      4.10 o
  -4   2  18      114.03      132.99      7.56 o
  -2   2  18      512.78      523.07     13.47 o
   0   2  18      939.65      999.58     18.36 o
   2   2  18      142.10      122.81      7.53 o
   4   2  18      274.43      248.71     10.62 o
  -5   3  18       14.64       13.28      5.49 o
  -3   3  18      126.59      115.74      7.65 o
  -1   3  18       67.74       84.57      5.73 o
   1   3  18        4.32        7.27      3.78 o
   3   3  18       43.12       37.04      2.77 o
  -4   4  18      275.12      275.35     11.06 o
  -2   4  18      297.38      303.29     11.37 o
   0   4  18       11.68       16.76      2.28 o
   2   4  18      280.09      274.02     10.73 o
  -5   1  19      231.26      250.59      7.47 o
  -3   1  19       18.52       32.36      3.80 o
  -1   1  19      922.63      935.65     33.51 o
   1   1  19     1042.67     1100.07     13.92 o
   3   1  19      563.04      552.88     10.43 o
  -4   2  19      348.21      324.52     11.48 o
  -2   2  19       70.14       71.51      5.86 o
   0   2  19       30.52       21.35      2.62 o
   2   2  19        5.36        1.59      4.45 o
   4   2  19       51.21       35.29      3.10 o
  -3   3  19      497.12      481.16     14.05 o
  -1   3  19      125.45      149.31      8.27 o
   1   3  19      478.14      460.20     13.78 o
  -4   0  20      790.38      858.53     18.36 o
  -2   0  20      680.52      680.47     16.13 o
   0   0  20      135.12      143.12      8.31 o
   2   0  20        6.49        3.99      4.74 o
  -3   1  20       16.83       20.55      3.95 o
  -1   1  20       40.56       52.70      3.10 o
   1   1  20      184.10      192.71      6.77 o
  -2   2  20      478.07      510.80     14.48 o
   0   2  20      808.12      868.21     18.16 o
 
